# Supplementary material for: Crystal structure and Hirshfeld surface analysis of the cocrystal formed between 2,3-di­amino­pyrazine and 2,3,5,6-tetra­fluoro­terephthalic acid
Source: Acta Crystallogr E Crystallogr Commun. 2026 Feb 24;82(Pt 3):289–92. doi: 10.1107/S2056989026001581 (PMC12961677; doi:10.1107/S2056989026001581)
Supplement: Supplementary file 1 [file e-82-00289-sup1.cif]

##############################################################################
#                                                                            #
# This CIF contains the data in a paper accepted for publication in          #
# Acta Crystallographica Section E. It conforms to the requirements of       #
# Notes for Authors for Acta Crystallographica Section E, and has been       #
# peer reviewed under the auspices of the IUCr Commission on Journals.       #
#                                                                            #
# Full details of the Crystallographic Information File format               #
# are given in the paper "The Crystallographic Information File (CIF):       #
# a New Standard Archive File for Crystallography" by S. R. Hall, F. H.      #
# Allen and I. D. Brown [Acta Cryst. (1991), A47, 655-685].                  #
#                                                                            #
# The current version of the core CIF dictionary is obtainable from          #
# ftp://ftp.iucr.org/pub/cif_core.dic.                                       #
#                                                                            #
# Software is freely available for graphical display of the structure(s)     #
# in this CIF. For information consult the CIF software page                 #
# http://www.iucr.org/resources/cif/software.                                #
#                                                                            #
# This file may be used for bona fide research purposes within the           #
# scientific community so long as proper attribution is given to the journal # 
# article from which it was obtained.                                        #
#                                                                            #
##############################################################################
data_I
_audit_creation_method     'SHELXL-2019/3'
_journal_date_recd_electronic     2026-01-19
_journal_date_accepted     2026-02-13
_journal_name_full     'Acta Crystallographica, Section E'
_journal_year     2026
_journal_volume     82
_journal_issue      1
_journal_page_first     0
_journal_page_last     0
_journal_paper_category     GO
_journal_paper_doi     10.1107/S2056989026001581
_journal_coeditor_code     JY2069
_publ_contact_author_name     'Bosch, Eric'
_publ_contact_author_address
;
Chemistry and Biochemistry Department
Missouri State University
901 South national Avenue
Springfield MO 65897
USA
;
_publ_contact_author_email     'ericbosch@missouristate.edu'
_publ_contact_author_fax     ?
_publ_contact_author_phone     ?
_publ_section_title
;
Crystal structure and Hirshfeld surface analysis of the cocrystal formed between
2,3-diaminopyrazine and 2,3,5,6-tetrafluoroterephthalic acid
;
loop_
    _publ_author_name
    _publ_author_footnote
    _publ_author_address
    'Bosch, Eric' .
;
Department of Chemistry and Biochemistry
Missouri State University
901 South National Avenue
Springfield MO 65897
USA
;
_publ_section_synopsis
;
The cocrystal formed between 2,3-diaminopyrazine and tetrafluorophthalic acid,
C~24~H~16~F~8~N~8~O~8~, crystalizes as a salt in the triclinic space group
<i>P</i>\=1 with one unique protonated 2,3-diaminopyrazinium cation, one half
a tetrafluorophthalic acid molecule and one half of a tetrafluorophthalate
anion. The salt forms a corrugated two-dimensional supramolecular network with
cooperative neutral and charge assisted hydrogen bonding.
;
_chemical_name_systematic     ?
_chemical_name_common
;
bis(2,3-diaminopyrazin-1-ium) 2,3,5,6-tetrafluorophthalate--\
2,3,5,6-tetrafluorophthalic acid (1/1),
2C~4~H~7~N~4~^+^.C~8~F~4~O~4~^2-^.C~8~H~2~F~4~O~4~
;
_chemical_formula_moiety     '2(C4 H7 N4 +), C8 F4 O4 2-, C8 H2 F4 O4'
_chemical_formula_sum     'C24 H16 F8 N8 O8'
_chemical_formula_iupac     '2C4 H7 N4 +, C8 F4 O4 2-, C8 H2 F4 O4'
_chemical_formula_weight     696.45
_chemical_melting_point     ?
_space_group_crystal_system     triclinic
_space_group_name_H-M_alt     'P -1'
_space_group_name_Hall     '-P 1'
loop_
    _space_group_symop_operation_xyz
    'x, y, z'
    '-x, -y, -z'
_cell_length_a     3.6482(9)
_cell_length_b     6.851(2)
_cell_length_c     24.959(6)
_cell_angle_alpha     88.125(5)
_cell_angle_beta     88.452(3)
_cell_angle_gamma     86.426(3)
_cell_volume     622.0(3)
_cell_formula_units_Z     1
_cell_measurement_reflns_used     3862
_cell_measurement_theta_min     2.45
_cell_measurement_theta_max     27.36
_cell_measurement_temperature     100(2)
_exptl_crystal_description     'irregular block'
_exptl_crystal_colour     'clear colourless'
_exptl_crystal_size_max     0.47
_exptl_crystal_size_mid     0.40
_exptl_crystal_size_min     0.10
_exptl_crystal_density_diffrn     1.859
_exptl_crystal_density_meas     ?
_exptl_crystal_density_method     ?
_exptl_crystal_F_000     352
_exptl_absorpt_coefficient_mu     0.179
_exptl_absorpt_correction_type     multi-scan
_exptl_absorpt_process_details
;
(SADABS; Krause <i>et al.</i>,  2015)
;
_exptl_absorpt_correction_T_min     0.6492
_exptl_absorpt_correction_T_max     0.7455
_diffrn_ambient_temperature     100(2)
_diffrn_radiation_type     'Mo K\a'
_diffrn_radiation_wavelength     0.71073
_diffrn_measurement_device_type     'Bruker APEXI CCD'
_diffrn_measurement_method     '\f and \w scans'
_diffrn_detector_area_resol_mean     8.3660
_diffrn_reflns_number     7403
_diffrn_reflns_av_R_equivalents     0.0221
_diffrn_reflns_av_unetI/netI     0.0270
_diffrn_reflns_theta_min     0.816
_diffrn_reflns_theta_max     27.384
_diffrn_reflns_theta_full     25.242
_diffrn_measured_fraction_theta_max     0.994
_diffrn_measured_fraction_theta_full     0.993
_diffrn_reflns_limit_h_min     -4
_diffrn_reflns_limit_h_max     4
_diffrn_reflns_limit_k_min     -8
_diffrn_reflns_limit_k_max     8
_diffrn_reflns_limit_l_min     -32
_diffrn_reflns_limit_l_max     32
_refine_special_details     ?
_reflns_number_total     2824
_reflns_number_gt     2661
_reflns_threshold_expression     'I > 2\s(I)'
_refine_ls_structure_factor_coef     Fsqd
_refine_ls_matrix_type     full
_refine_ls_R_factor_all     0.0891
_refine_ls_R_factor_gt     0.0858
_refine_ls_wR_factor_gt     0.2106
_refine_ls_wR_factor_ref     0.2124
_refine_ls_goodness_of_fit_ref     1.207
_refine_ls_restrained_S_all     1.207
_refine_ls_number_reflns     2824
_refine_ls_number_parameters     241
_refine_ls_number_restraints     1
_refine_ls_hydrogen_treatment     mixed
_refine_ls_weighting_scheme     calc
_refine_ls_weighting_details
              'w=1/[\s^2^(Fo^2^)+(0.0607P)^2^+3.3965P] where P=(Fo^2^+2Fc^2^)/3'
_atom_sites_solution_hydrogens     mixed
_atom_sites_solution_primary     dual
_atom_sites_solution_secondary     ?
_refine_ls_shift/su_max     0.000
_refine_ls_shift/su_mean     0.000
_refine_diff_density_max     0.959
_refine_diff_density_min     -0.532
_refine_ls_extinction_method     none
_refine_ls_extinction_coef     .
loop_
    _atom_type_symbol
    _atom_type_description
    _atom_type_scat_dispersion_real
    _atom_type_scat_dispersion_imag
    _atom_type_scat_source
    'C' 'C' 0.0033 0.0016
                         'International Tables Vol C Tables 4.2.6.8 and 6.1.1.4'
    'H' 'H' 0.0000 0.0000
                         'International Tables Vol C Tables 4.2.6.8 and 6.1.1.4'
    'N' 'N' 0.0061 0.0033
                         'International Tables Vol C Tables 4.2.6.8 and 6.1.1.4'
    'O' 'O' 0.0106 0.0060
                         'International Tables Vol C Tables 4.2.6.8 and 6.1.1.4'
    'F' 'F' 0.0171 0.0103
                         'International Tables Vol C Tables 4.2.6.8 and 6.1.1.4'
_computing_data_collection
;
APEX2 (Bruker, 2014)
;
_computing_cell_refinement
;
SAINT (Bruker, 2014)
;
_computing_data_reduction
;
SAINT (Bruker, 2014)
;
_computing_structure_solution
;
<i>SHELXT2018/2</i> (Sheldrick, 2015a)
;
_computing_structure_refinement
;
<i>SHELXL2019/2</i> (Sheldrick, 2015b)
;
_computing_molecular_graphics
;
XSEED-4 (Barbour, 2020)
;
_computing_publication_material
;
XSEED-4 (Barbour, 2020)
;
loop_
    _atom_site_type_symbol
    _atom_site_label
    _atom_site_fract_x
    _atom_site_fract_y
    _atom_site_fract_z
    _atom_site_U_iso_or_equiv
    _atom_site_adp_type
    _atom_site_calc_flag
    _atom_site_occupancy
    _atom_site_disorder_assembly
    _atom_site_disorder_group
    F F1 -0.1924(7) 0.3798(3) 0.47161(10) 0.0222(6) Uani d 1 . .
    O O1 0.3060(9) 0.3062(4) 0.38931(12) 0.0220(7) Uani d 1 . .
    N N1 0.8293(9) 0.6531(5) 0.21239(13) 0.0160(7) Uani d 1 . .
    C C1 0.6976(10) 0.4784(6) 0.20518(15) 0.0138(7) Uani d 1 . .
    F F2 -0.3079(8) 0.2526(4) 0.57192(10) 0.0242(6) Uani d 1 . .
    O O2 0.0792(9) 0.0469(5) 0.35073(11) 0.0221(7) Uani d 1 . .
    N N2 0.5555(9) 0.4571(5) 0.30018(13) 0.0161(7) Uani d 1 . .
    C C2 0.5525(10) 0.3755(6) 0.25301(15) 0.0143(7) Uani d 1 . .
    F F3 1.1916(6) 1.2914(3) 0.06106(9) 0.0153(5) Uani d 1 . .
    O O3 1.1367(8) 0.7643(4) 0.12248(11) 0.0184(6) Uani d 1 . .
    N N3 0.7061(10) 0.4043(5) 0.15676(14) 0.0180(7) Uani d 1 . .
    C C3 0.6878(11) 0.6381(6) 0.30526(16) 0.0170(8) Uani d 1 . .
    H H3 0.684989 0.694550 0.339537 0.020 Uiso calc 1 . .
    F F4 1.3660(6) 1.3695(3) -0.04072(9) 0.0145(5) Uani d 1 . .
    O O4 1.3969(8) 1.0346(4) 0.14728(11) 0.0189(6) Uani d 1 . .
    N N4 0.4156(10) 0.1996(5) 0.24889(14) 0.0166(7) Uani d 1 . .
    C C4 0.8238(11) 0.7386(6) 0.26166(16) 0.0169(8) Uani d 1 . .
    H H4 0.912708 0.864770 0.265250 0.020 Uiso calc 1 . .
    C C5 0.1481(11) 0.1404(6) 0.38960(15) 0.0148(7) Uani d 1 . .
    C C6 0.0608(11) 0.0680(6) 0.44630(15) 0.0154(8) Uani d 1 . .
    C C7 -0.0908(11) 0.1937(6) 0.48501(15) 0.0167(8) Uani d 1 . .
    C C8 -0.1498(11) 0.1265(6) 0.53729(15) 0.0168(8) Uani d 1 . .
    C C9 1.3066(10) 0.9167(5) 0.11367(14) 0.0123(7) Uani d 1 . .
    C C10 1.4083(9) 0.9592(5) 0.05484(13) 0.0092(7) Uani d 1 . .
    C C11 1.3511(10) 1.1444(5) 0.03174(14) 0.0099(7) Uani d 1 . .
    C C12 1.4395(10) 1.1867(5) -0.02154(14) 0.0099(7) Uani d 1 . .
    H H4A 0.301(16) 0.145(8) 0.281(2) 0.032(15) Uiso d 1 . .
    H H1 0.919(19) 0.711(9) 0.1833(18) 0.06(2) Uiso d 1 . .
    H H4B 0.412(16) 0.140(8) 0.216(2) 0.031(14) Uiso d 1 . .
    H H3A 0.79(2) 0.494(10) 0.127(3) 0.06(2) Uiso d 1 . .
    H H1A 0.36(2) 0.358(11) 0.351(3) 0.07(2) Uiso d 1 . .
    H H3B 0.613(15) 0.278(8) 0.152(2) 0.028(14) Uiso d 1 . .
loop_
    _atom_site_aniso_label
    _atom_site_aniso_U_11
    _atom_site_aniso_U_22
    _atom_site_aniso_U_33
    _atom_site_aniso_U_12
    _atom_site_aniso_U_13
    _atom_site_aniso_U_23
    F1 0.0313(14) 0.0155(12) 0.0203(12) -0.0040(10) -0.0026(10) -0.0021(9)
    O1 0.0314(17) 0.0217(15) 0.0140(14) -0.0128(12) -0.0002(12) 0.0038(11)
    N1 0.0175(16) 0.0169(16) 0.0134(15) -0.0036(12) 0.0005(12) 0.0048(12)
    C1 0.0140(18) 0.0150(18) 0.0120(17) 0.0024(14) 0.0001(13) 0.0011(14)
    F2 0.0352(15) 0.0218(13) 0.0158(12) -0.0024(11) 0.0042(10) -0.0075(10)
    O2 0.0299(17) 0.0268(16) 0.0104(13) -0.0079(13) 0.0010(11) -0.0028(11)
    N2 0.0172(16) 0.0185(16) 0.0122(15) -0.0004(13) 0.0019(12) 0.0021(12)
    C2 0.0119(17) 0.0164(18) 0.0142(17) -0.0011(14) -0.0005(14) 0.0033(14)
    F3 0.0218(12) 0.0115(11) 0.0121(10) 0.0038(9) 0.0042(9) -0.0046(8)
    O3 0.0210(14) 0.0193(14) 0.0149(13) -0.0053(11) 0.0029(11) 0.0061(11)
    N3 0.0255(18) 0.0158(16) 0.0127(15) -0.0027(13) 0.0042(13) 0.0001(12)
    C3 0.0198(19) 0.0178(19) 0.0132(18) -0.0006(15) -0.0009(15) -0.0006(14)
    F4 0.0233(12) 0.0063(10) 0.0135(10) 0.0012(8) 0.0002(9) 0.0034(8)
    O4 0.0254(15) 0.0230(15) 0.0088(12) -0.0024(12) -0.0010(11) -0.0031(11)
    N4 0.0235(18) 0.0143(16) 0.0123(15) -0.0043(13) 0.0015(13) -0.0006(12)
    C4 0.0180(19) 0.0149(18) 0.0175(19) -0.0006(14) 0.0005(15) 0.0016(14)
    C5 0.0143(18) 0.0190(18) 0.0108(17) -0.0023(14) 0.0015(14) 0.0023(14)
    C6 0.0185(19) 0.0205(19) 0.0080(16) -0.0087(15) 0.0003(14) -0.0008(14)
    C7 0.023(2) 0.0159(18) 0.0120(17) -0.0093(15) 0.0001(15) -0.0010(14)
    C8 0.023(2) 0.0171(19) 0.0111(17) -0.0070(15) 0.0007(15) -0.0046(14)
    C9 0.0130(17) 0.0143(17) 0.0093(16) 0.0009(13) 0.0010(13) 0.0014(13)
    C10 0.0085(15) 0.0137(17) 0.0057(15) -0.0028(13) 0.0005(12) -0.0003(12)
    C11 0.0109(16) 0.0093(16) 0.0097(16) -0.0010(12) 0.0013(13) -0.0039(12)
    C12 0.0120(16) 0.0072(15) 0.0108(16) -0.0022(12) -0.0027(13) 0.0026(12)
_geom_special_details
;
 All esds (except the esd in the dihedral angle between two l.s. planes)
 are estimated using the full covariance matrix.  The cell esds are taken
 into account individually in the estimation of esds in distances, angles
 and torsion angles; correlations between esds in cell parameters are only
 used when they are defined by crystal symmetry.  An approximate (isotropic)
 treatment of cell esds is used for estimating esds involving l.s. planes.
;
loop_
    _geom_bond_atom_site_label_1
    _geom_bond_atom_site_label_2
    _geom_bond_site_symmetry_2
    _geom_bond_distance
    _geom_bond_publ_flag
    F1 C7 . 1.339(5) ?
    O1 C5 . 1.305(5) ?
    O1 H1A . 1.02(8) ?
    N1 C1 . 1.336(5) ?
    N1 C4 . 1.378(5) ?
    N1 H1 . 0.88(2) ?
    C1 N3 . 1.325(5) ?
    C1 C2 . 1.470(5) ?
    F2 C8 . 1.336(5) ?
    O2 C5 . 1.220(5) ?
    N2 C2 . 1.320(5) ?
    N2 C3 . 1.369(5) ?
    C2 N4 . 1.341(5) ?
    F3 C11 . 1.357(4) ?
    O3 C9 . 1.257(5) ?
    N3 H3A . 1.01(7) ?
    N3 H3B . 0.96(6) ?
    C3 C4 . 1.367(5) ?
    C3 H3 . 0.9500 ?
    F4 C12 . 1.340(4) ?
    O4 C9 . 1.248(5) ?
    N4 H4A . 0.96(6) ?
    N4 H4B . 0.94(6) ?
    C4 H4 . 0.9500 ?
    C5 C6 . 1.516(5) ?
    C6 C7 . 1.396(6) ?
    C6 C8 2_556 1.403(6) ?
    C7 C8 . 1.385(5) ?
    C9 C10 . 1.528(5) ?
    C10 C11 . 1.383(5) ?
    C10 C12 2_875 1.399(5) ?
    C11 C12 . 1.386(5) ?
loop_
    _geom_angle_atom_site_label_1
    _geom_angle_atom_site_label_2
    _geom_angle_atom_site_label_3
    _geom_angle_site_symmetry_1
    _geom_angle_site_symmetry_3
    _geom_angle
    _geom_angle_publ_flag
    C5 O1 H1A . . 112(5) ?
    C1 N1 C4 . . 122.7(3) ?
    C1 N1 H1 . . 115(5) ?
    C4 N1 H1 . . 122(5) ?
    N3 C1 N1 . . 120.1(3) ?
    N3 C1 C2 . . 123.0(4) ?
    N1 C1 C2 . . 116.9(3) ?
    C2 N2 C3 . . 121.0(3) ?
    N2 C2 N4 . . 119.9(3) ?
    N2 C2 C1 . . 119.8(3) ?
    N4 C2 C1 . . 120.3(3) ?
    C1 N3 H3A . . 115(4) ?
    C1 N3 H3B . . 120(3) ?
    H3A N3 H3B . . 124(5) ?
    C4 C3 N2 . . 120.9(4) ?
    C4 C3 H3 . . 119.6 ?
    N2 C3 H3 . . 119.6 ?
    C2 N4 H4A . . 117(3) ?
    C2 N4 H4B . . 121(3) ?
    H4A N4 H4B . . 122(5) ?
    C3 C4 N1 . . 118.7(4) ?
    C3 C4 H4 . . 120.7 ?
    N1 C4 H4 . . 120.7 ?
    O2 C5 O1 . . 126.9(4) ?
    O2 C5 C6 . . 121.6(3) ?
    O1 C5 C6 . . 111.4(3) ?
    C7 C6 C8 . 2_556 117.2(3) ?
    C7 C6 C5 . . 121.7(4) ?
    C8 C6 C5 2_556 . 121.0(4) ?
    F1 C7 C8 . . 119.1(4) ?
    F1 C7 C6 . . 120.2(3) ?
    C8 C7 C6 . . 120.6(4) ?
    F2 C8 C7 . . 117.6(4) ?
    F2 C8 C6 . 2_556 120.2(3) ?
    C7 C8 C6 . 2_556 122.1(4) ?
    O4 C9 O3 . . 127.3(3) ?
    O4 C9 C10 . . 117.6(3) ?
    O3 C9 C10 . . 115.0(3) ?
    C11 C10 C12 . 2_875 116.6(3) ?
    C11 C10 C9 . . 121.4(3) ?
    C12 C10 C9 2_875 . 122.0(3) ?
    F3 C11 C10 . . 119.9(3) ?
    F3 C11 C12 . . 117.5(3) ?
    C10 C11 C12 . . 122.5(3) ?
    F4 C12 C11 . . 118.3(3) ?
    F4 C12 C10 . 2_875 120.9(3) ?
    C11 C12 C10 . 2_875 120.8(3) ?
loop_
    _geom_torsion_atom_site_label_1
    _geom_torsion_atom_site_label_2
    _geom_torsion_atom_site_label_3
    _geom_torsion_atom_site_label_4
    _geom_torsion_site_symmetry_1
    _geom_torsion_site_symmetry_2
    _geom_torsion_site_symmetry_3
    _geom_torsion_site_symmetry_4
    _geom_torsion
    _geom_torsion_publ_flag
    C4 N1 C1 N3 . . . . 179.2(4) ?
    C4 N1 C1 C2 . . . . -1.7(6) ?
    C3 N2 C2 N4 . . . . -178.8(4) ?
    C3 N2 C2 C1 . . . . 0.8(6) ?
    N3 C1 C2 N2 . . . . 179.4(4) ?
    N1 C1 C2 N2 . . . . 0.3(5) ?
    N3 C1 C2 N4 . . . . -1.0(6) ?
    N1 C1 C2 N4 . . . . 180.0(4) ?
    C2 N2 C3 C4 . . . . -0.6(6) ?
    N2 C3 C4 N1 . . . . -0.7(6) ?
    C1 N1 C4 C3 . . . . 2.0(6) ?
    O2 C5 C6 C7 . . . . -137.7(4) ?
    O1 C5 C6 C7 . . . . 43.6(5) ?
    O2 C5 C6 C8 . . . 2_556 46.1(6) ?
    O1 C5 C6 C8 . . . 2_556 -132.6(4) ?
    C8 C6 C7 F1 2_556 . . . -177.9(3) ?
    C5 C6 C7 F1 . . . . 5.7(6) ?
    C8 C6 C7 C8 2_556 . . . -0.1(6) ?
    C5 C6 C7 C8 . . . . -176.5(4) ?
    F1 C7 C8 F2 . . . . 0.2(6) ?
    C6 C7 C8 F2 . . . . -177.7(3) ?
    F1 C7 C8 C6 . . . 2_556 178.0(4) ?
    C6 C7 C8 C6 . . . 2_556 0.1(7) ?
    O4 C9 C10 C11 . . . . -45.5(5) ?
    O3 C9 C10 C11 . . . . 134.2(4) ?
    O4 C9 C10 C12 . . . 2_875 135.1(4) ?
    O3 C9 C10 C12 . . . 2_875 -45.3(5) ?
    C12 C10 C11 F3 2_875 . . . 177.5(3) ?
    C9 C10 C11 F3 . . . . -2.0(5) ?
    C12 C10 C11 C12 2_875 . . . -0.3(6) ?
    C9 C10 C11 C12 . . . . -179.7(3) ?
    F3 C11 C12 F4 . . . . 0.6(5) ?
    C10 C11 C12 F4 . . . . 178.4(3) ?
    F3 C11 C12 C10 . . . 2_875 -177.5(3) ?
    C10 C11 C12 C10 . . . 2_875 0.3(6) ?
loop_
    _geom_hbond_atom_site_label_D
    _geom_hbond_atom_site_label_H
    _geom_hbond_atom_site_label_A
    _geom_hbond_site_symmetry_A
    _geom_hbond_distance_DH
    _geom_hbond_distance_HA
    _geom_hbond_distance_DA
    _geom_hbond_angle_DHA
    _geom_hbond_publ_flag
    C3 H3 F2 2_566 0.95 2.59 3.416(5) 144.9 yes
    C4 H4 O2 1_665 0.95 2.61 3.307(5) 130.4 yes
    N4 H4A O2 . 0.96(6) 2.02(6) 2.980(4) 175(5) yes
    N1 H1 O3 . 0.88(2) 1.73(3) 2.595(4) 165(7) yes
    N4 H4B O4 1_445 0.94(6) 1.88(6) 2.814(4) 177(5) yes
    N3 H3A F3 1_545 1.01(7) 2.54(7) 3.027(4) 109(5) yes
    N3 H3A O3 . 1.01(7) 2.30(7) 3.091(4) 134(5) yes
    N3 H3A F4 2_775 1.01(7) 2.39(7) 3.249(4) 143(6) yes
    O1 H1A N2 . 1.02(8) 1.60(8) 2.589(4) 162(7) yes
    N3 H3B O4 1_445 0.96(6) 1.89(6) 2.855(5) 174(5) yes
_shelx_space_group_comment
;
The symmetry employed for this shelxl refinement is uniquely defined
by the following loop, which should always be used as a source of
symmetry information in preference to the above space-group names.
They are only intended as comments.
;
_shelx_hkl_file
;
   2   2   0  388.26   12.10
  -2  -2   0  403.56   12.30
  -2  -2   0  379.16   12.50
   3   3   0   33.40    2.90
   3   3   0   33.90    2.20
  -3  -3   0   34.60    2.50
   4   4   0   20.40    3.20
  -4  -4   0   15.10    2.40
  -4  -3   0   91.69    4.90
   4   3   0  100.69    6.10
  -3  -2   0    5.00    1.10
   3   2   0    5.70    1.20
  -2  -1   0  955.70   28.20
  -2  -1   0  933.51   28.40
   2   1   0  952.70   28.10
  -1   0   0  331.57   11.00
  -1   0   0  384.66   11.00
  -1   0   0  400.46   11.00
  -1   0   0  350.76   11.00
   0   1   0   12.70    0.60
   0   1   0   10.90    0.60
   0  -1   0   12.50    0.60
   1   2   0   33.80    1.40
  -1  -2   0   31.80    1.60
  -1  -2   0   31.90    1.70
   2   3   0  371.06   11.70
  -2  -3   0  377.96   12.00
   3   4   0    0.00    1.00
   3   4   0    1.30    1.40
  -3  -4   0   -0.10    1.00
   4   5   0    3.60    2.20
  -4  -5   0    2.90    1.70
  -4  -2   0   45.20    3.30
   4   2   0   48.40    3.80
  -3  -1   0    5.00    1.20
  -3  -1   0    5.10    1.30
  -3  -1   0    3.80    1.10
   3   1   0    6.00    1.10
  -2   0   0  528.15   16.00
  -2   0   0  526.85   16.00
  -2   0   0  538.45   16.00
  -2   0   0  510.15   16.10
  -1   1   0  984.80   30.30
  -1   1   0  950.20   30.40
   1  -1   0 1171.18   30.30
   0   2   0  714.23   21.00
   0   2   0  709.03   20.90
   0  -2   0  711.83   21.00
   1   3   0   36.70    2.00
   1   3   0   35.30    1.70
  -1  -3   0   32.50    1.80
   2   4   0  104.79    4.80
   2   4   0  107.59    4.20
  -2  -4   0  114.89    4.60
   3   5   0   10.70    2.20
  -3  -5   0    7.20    1.70
  -4  -1   0   10.70    2.50
  -4  -1   0   10.80    1.90
   4   1   0   10.50    2.20
  -3   0   0    2.90    1.20
  -3   0   0    2.40    1.20
  -3   0   0    3.90    1.00
  -3   0   0    3.50    1.10
  -2   1   0  100.79    3.90
  -2   1   0  100.89    3.70
  -2   1   0   97.49    3.60
   2  -1   0   96.79    3.60
  -1   2   0  171.58    5.60
   0   3   0  632.34   19.10
   0   3   0  646.84   19.20
   0  -3   0  648.94   19.20
   1   4   0  447.16   13.90
   1   4   0  430.66   13.60
  -1  -4   0  440.56   13.80
   2   5   0   56.19    2.90
   2   5   0   54.29    3.30
  -2  -5   0   56.79    3.10
   3   6   0   44.50    3.60
  -3  -6   0   39.90    3.20
  -4   0   0  159.98    6.90
  -4   0   0  152.08    6.50
  -4   0   0  161.98    7.50
  -3   1   0   24.80    2.10
  -3   1   0   30.80    2.30
  -3   1   0   28.30    2.30
   3  -1   0   27.20    2.10
  -2   2   0  181.68    6.40
  -2   2   0  182.68    6.20
   2  -2   0  176.38    6.10
  -1   3   0   49.60    2.20
   1  -3   0   45.50    2.00
   0   4   0   78.79    3.20
   0  -4   0   77.49    3.10
   1   5   0   28.30    2.00
   1   5   0   25.60    1.80
  -1  -5   0   26.10    1.90
   2   6   0  191.08    7.00
   2   6   0  176.38    7.40
  -2  -6   0  176.58    7.10
   3   7   0    8.00    2.20
  -3  -7   0   10.40    2.20
  -4   1   0  113.39    6.10
  -4   1   0  115.49    5.60
   4  -1   0  115.29    5.50
  -3   2   0  223.48    8.80
  -3   2   0  248.98    8.50
   3  -2   0  229.08    8.30
  -2   3   0   46.90    2.50
  -2   3   0   48.90    2.80
   2  -3   0   43.90    2.20
  -1   4   0  514.75   15.50
   1  -4   0  484.15   15.40
   1  -4   0  479.55   15.20
   0   5   0   38.60    2.20
   0  -5   0   35.80    2.10
   1   6   0    8.20    1.40
   1   6   0    6.50    1.40
  -1  -6   0    6.60    1.30
   2   7   0   28.70    3.10
   2   7   0   24.70    2.70
  -2  -7   0   25.90    2.90
  -4   2   0    4.80    1.80
  -4   2   0    2.60    2.30
   4  -2   0    4.20    1.80
  -3   3   0   73.39    4.20
  -3   3   0   68.39    3.80
   3  -3   0   67.19    3.60
  -2   4   0  247.58    8.70
   2  -4   0  249.08    8.40
  -1   5   0  586.34   18.90
   1  -5   0  608.44   18.70
   1  -5   0  619.14   19.10
   0   6   0    1.40    1.00
   0  -6   0    1.60    1.10
   1   7   0   80.69    4.10
   1   7   0   91.19    4.30
  -1  -7   0   87.39    4.40
   2   8   0  119.09    5.90
  -2  -8   0  111.29    5.70
  -4   3   0  116.79    6.00
  -3   4   0   91.29    4.70
   3  -4   0  102.29    4.60
  -2   5   0  545.35   17.60
   2  -5   0  517.75   18.00
   2  -5   0  564.34   17.30
  -1   6   0   73.09    3.80
   1  -6   0   71.59    3.90
   1  -6   0   69.99    3.60
   0   7   0  119.09    5.30
   0  -7   0  119.79    5.20
   1   8   0   14.90    2.30
  -1  -8   0   13.90    2.30
  -4   4   0   24.00    3.20
   4  -4   0   22.20    4.40
  -3   5   0    0.90    1.20
   3  -5   0    3.70    1.90
   3  -5   0    0.40    2.00
  -2   6   0   48.50    3.30
   2  -6   0   53.19    4.20
   2  -6   0   55.99    3.30
  -1   7   0  164.18    7.00
   1  -7   0  170.48    6.80
   0   8   0   17.80    2.50
   0  -8   0   16.80    2.40
  -3   6   0   24.40    3.00
   3  -6   0   30.30    4.00
  -2   7   0    9.30    1.90
   2  -7   0    9.90    2.60
   2  -7   0    6.80    1.80
  -1   8   0   22.60    2.80
   1  -8   0   21.80    2.70
   1  -8  -1   21.60    2.70
  -1   8   1   25.30    2.90
   2  -7  -1    4.40    2.20
   2  -7  -1    7.90    1.80
  -2   7   1    5.60    1.60
   3  -6  -1   10.40    3.40
  -3   6   1   10.30    2.10
   0  -8  -1   59.89    3.90
   0   8   1   69.19    4.00
   1  -7  -1   32.90    2.70
  -1   7   1   33.20    2.80
   2  -6  -1   65.79    4.50
   2  -6  -1   63.99    3.60
  -2   6   1   62.49    3.70
   3  -5  -1    4.10    2.90
   3  -5  -1    4.30    1.60
  -3   5   1    3.90    1.50
  -4   4   1   24.30    3.20
  -1  -8  -1   14.20    2.30
   1   8   1   12.60    2.20
   0  -7  -1  109.29    5.00
   0   7   1  110.69    5.10
   1  -6  -1   29.10    2.30
   1  -6  -1   36.00    2.70
  -1   6   1   29.00    2.30
   2  -5  -1   53.69    3.00
   2  -5  -1   46.80    3.70
  -2   5   1   48.90    3.00
   3  -4  -1  317.57   11.00
  -3   4   1  307.77   11.20
  -4   3   1   34.50    3.40
  -4   3   1   33.50    4.70
  -2  -8  -1   11.90    2.30
   2   8   1   19.00    2.50
   2   8   1   17.20    2.60
  -1  -7  -1   39.50    2.90
   1   7   1   45.80    2.90
   1   7   1   46.30    3.00
   0  -6  -1   28.70    2.20
   0   6   1   27.10    2.10
   1  -5  -1  409.26   13.40
   1  -5  -1  424.66   13.30
  -1   5   1  408.06   13.40
   2  -4  -1   26.70    1.90
  -2   4   1   23.00    2.00
  -2   4   1   30.10    2.50
   3  -3  -1    0.90    1.10
  -3   3   1    1.90    1.10
  -3   3   1    3.50    1.80
   4  -2  -1   44.50    3.90
  -4   2   1   38.40    3.40
  -4   2   1   38.00    4.70
  -2  -7  -1    0.20    1.30
   2   7   1    0.70    1.30
   2   7   1   -0.10    1.00
  -1  -6  -1   29.60    2.30
   1   6   1   29.40    2.30
   1   6   1   25.20    2.20
   0  -5  -1    5.20    1.00
   0   5   1    8.30    1.20
   1  -4  -1  146.79    5.30
  -1   4   1  160.68    5.60
   2  -3  -1   23.70    1.60
  -2   3   1   24.00    1.70
  -2   3   1   20.80    1.90
   3  -2  -1  197.98    7.30
  -3   2   1  200.78    7.40
  -3   2   1  194.18    8.00
   4  -1  -1   47.40    3.50
  -4   1   1   43.70    4.30
  -4   1   1   38.30    3.30
  -3  -7  -1    4.20    1.70
   3   7   1    1.80    2.00
  -2  -6  -1    8.90    1.70
   2   6   1    8.30    1.70
   2   6   1    8.20    1.50
  -1  -5  -1   54.19    2.80
   1   5   1   47.30    2.70
   1   5   1   51.99    2.60
   0  -4  -1  111.89    4.20
   0   4   1  115.49    4.20
   1  -3  -1   99.29    3.60
  -1   3   1   95.29    3.70
  -1   3   1  107.29    3.80
   2  -2  -1   79.79    3.20
  -2   2   1   77.79    3.40
  -2   2   1   75.39    3.20
   3  -1  -1   81.19    3.80
  -3   1   1   83.99    4.20
  -3   1   1   93.09    4.00
  -3   1   1   85.09    3.90
   4   0  -1   12.60    2.30
  -4   0   1   17.50    2.20
  -4   0   1   15.00    2.10
  -4   0   1   19.20    2.90
  -3  -6  -1   12.30    2.10
   3   6   1   13.70    2.70
  -2  -5  -1   20.00    2.10
   2   5   1   19.70    2.30
   2   5   1   18.50    1.90
  -1  -4  -1   12.70    1.50
   1   4   1   14.70    1.70
   1   4   1   12.10    1.30
   0  -3  -1  326.37   10.20
   0   3   1  336.27   10.30
   1  -2  -1 2810.22   79.89
  -1   2   1 2704.33   79.89
  -1   2   1 2729.23   79.99
   2  -1  -1  601.34   18.10
  -2   1   1  612.34   18.30
  -2   1   1  576.24   18.10
  -3   0   1  150.28    5.90
  -3   0   1  153.18    5.90
  -3   0   1  151.78    5.80
  -3   0   1  148.59    5.80
   4   1  -1   69.29    4.30
  -4  -1   1   57.29    3.70
  -4  -1   1   68.19    4.20
  -3  -5  -1   17.60    2.30
   3   5   1   20.50    3.10
   3   5   1   19.80    2.90
  -2  -4  -1   16.20    1.80
   2   4   1   15.60    1.60
   2   4   1   16.40    2.10
  -1  -3  -1   64.39    2.60
   1   3   1   64.59    2.60
   0  -2  -1    0.90    0.30
   0   2   1    1.60    0.40
   1  -1  -1 3620.24  108.09
  -1   1   1 3765.92  108.39
  -1   1   1 3774.22  107.89
  -2   0   1   15.80    1.20
  -2   0   1   20.20    1.30
  -2   0   1   18.70    1.50
   3   1  -1  127.59    4.90
  -3  -1   1  121.29    5.00
   4   2  -1   91.69    5.40
  -4  -2   1   83.99    4.60
  -4  -5  -1    2.30    1.60
   4   5   1    0.60    2.00
  -3  -4  -1  109.69    4.90
   3   4   1  112.99    4.90
   3   4   1  104.69    5.40
  -2  -3  -1   10.70    1.30
  -2  -3  -1    7.20    1.30
   2   3   1    9.70    1.10
  -1  -2  -1   86.69    3.40
  -1  -2  -1   94.09    3.30
   1   2   1   88.89    3.10
   0  -1  -1   12.60    0.60
   0   1   1   14.40    0.70
  -1   0   1 1828.12   53.99
  -1   0   1 1870.81   54.09
  -1   0   1 1898.11   54.09
  -1   0   1 1844.32   54.09
  -2  -1   1    2.20    0.80
   3   2  -1  253.47    9.30
   3   2  -1  246.58    8.60
  -3  -2   1  259.37    8.90
   4   3  -1   27.20    3.70
  -4  -3   1   23.50    2.80
  -4  -4  -1   16.70    2.50
   4   4   1   26.50    3.50
  -3  -3  -1    1.80    1.10
   3   3   1    1.30    1.00
  -2  -2  -1   42.70    2.40
  -2  -2  -1   46.00    2.20
   2   2   1   42.60    2.10
  -1  -1  -1 7374.86  212.78
  -1  -1  -1 7243.88  212.98
   1   1   1 7362.06  213.08
   0   0  -1   -0.60    0.10
   0   0   1   -0.60    0.10
   1   1  -1  858.11   24.40
  -1  -1   1  819.42   24.50
  -1  -1   1  817.92   24.60
   2   2  -1  116.79    4.30
  -2  -2   1  129.89    4.60
   3   3  -1   96.89    4.30
   3   3  -1  105.89    5.10
  -3  -3   1  102.49    4.60
   4   4  -1    8.80    2.50
  -4  -4   1   10.20    2.20
  -4  -3  -1    6.50    1.80
   4   3   1    7.10    2.40
  -3  -2  -1  112.39    4.70
  -3  -2  -1  116.19    5.10
   3   2   1  107.09    4.60
   2   1   1   38.70    1.90
  -1   0  -1 2339.67   69.89
  -1   0  -1 2426.86   70.09
  -1   0  -1 2390.46   69.89
  -1   0  -1 2477.95   69.99
   0   1  -1   12.10    0.60
   0   1  -1   10.40    0.60
   0  -1   1   12.00    0.70
   0  -1   1   10.60    0.60
   1   2  -1   51.39    2.30
   1   2  -1   53.19    2.00
  -1  -2   1   53.99    2.20
   2   3  -1   -0.10    0.80
   2   3  -1    1.10    0.60
  -2  -3   1    0.50    0.70
   3   4  -1    8.10    2.00
  -3  -4   1    7.80    1.70
   4   5  -1   19.80    3.80
  -4  -5   1   17.50    2.60
  -4  -2  -1    6.10    1.70
   4   2   1    5.10    2.10
  -3  -1  -1  146.19    5.40
  -3  -1  -1  148.99    5.90
  -3  -1  -1  138.49    5.50
   3   1   1  138.09    5.50
  -2   0  -1    6.20    0.90
  -2   0  -1    4.60    0.70
  -2   0  -1    6.00    0.80
  -1   1  -1 5196.28  154.28
  -1   1  -1 5399.86  155.88
   1  -1   1 5356.36  154.48
   0   2  -1   39.70    1.60
   0   2  -1   41.20    1.60
   0  -2   1   41.10    1.60
   1   3  -1   44.70    2.20
   1   3  -1   45.10    1.90
  -1  -3   1   44.80    2.10
   2   4  -1   51.79    3.00
   2   4  -1   45.70    2.40
  -2  -4   1   49.90    2.80
   3   5  -1  384.26   13.90
  -3  -5   1  383.16   13.30
  -4  -1  -1   21.10    3.10
  -4  -1  -1   14.60    2.10
   4   1   1   18.20    2.60
  -3   0  -1    9.50    1.50
  -3   0  -1    7.50    1.50
  -3   0  -1    8.60    1.30
  -3   0  -1   10.40    1.50
  -2   1  -1  161.78    5.50
  -2   1  -1  154.58    5.60
  -2   1  -1  160.38    5.40
  -1   2  -1   88.69    3.40
  -1   2  -1   97.09    3.40
   1  -2   1   97.59    3.20
   0   3  -1  827.02   24.50
   0   3  -1  850.51   24.60
   0  -3   1  812.12   24.60
   1   4  -1 2122.69   63.89
   1   4  -1 2194.18   63.69
  -1  -4   1 2205.18   63.79
   2   5  -1  108.89    4.50
   2   5  -1  115.89    5.10
  -2  -5   1  107.89    4.80
   3   6  -1    3.60    1.70
  -3  -6   1    4.90    1.70
  -4   0  -1   57.49    4.20
  -4   0  -1   51.49    3.50
  -4   0  -1   45.50    3.20
  -3   1  -1   11.80    1.70
  -3   1  -1    9.00    1.50
  -3   1  -1    9.90    1.60
   3  -1   1   13.00    1.60
  -2   2  -1  442.56   14.00
  -2   2  -1  455.65   14.00
   2  -2   1  438.86   13.70
  -1   3  -1   12.00    1.10
   1  -3   1   11.90    1.00
   1  -3   1   19.00    1.60
   0   4  -1   21.10    1.40
   0   4  -1   23.60    1.40
   1   5  -1   39.50    2.40
   1   5  -1   36.00    2.10
  -1  -5   1   38.20    2.30
   2   6  -1  123.99    5.70
   2   6  -1  118.89    5.00
  -2  -6   1  119.79    5.40
   3   7  -1    9.50    2.50
  -3  -7   1    9.30    2.10
  -4   1  -1   12.20    2.30
  -4   1  -1    5.50    2.60
   4  -1   1   11.10    2.00
  -3   2  -1   70.49    3.70
  -3   2  -1   71.69    4.00
   3  -2   1   62.99    3.30
  -2   3  -1   61.79    2.90
  -2   3  -1   65.09    3.20
   2  -3   1   60.29    2.70
  -1   4  -1  129.39    4.90
   1  -4   1  127.99    5.00
   1  -4   1  132.29    4.70
   0   5  -1   77.29    3.20
   0   5  -1   78.49    3.40
   0  -5   1   78.79    3.40
   1   6  -1   63.29    3.20
   1   6  -1   57.49    3.20
  -1  -6   1   57.39    3.20
   2   7  -1    9.80    1.70
   2   7  -1    7.90    2.00
  -2  -7   1    5.70    1.70
  -4   2  -1    4.60    1.70
  -3   3  -1   54.99    3.40
   3  -3   1   56.69    3.20
  -2   4  -1  110.79    4.70
   2  -4   1  116.29    4.40
   2  -4   1  117.89    5.20
  -1   5  -1  212.28    7.50
   1  -5   1  218.68    7.30
   1  -5   1  204.58    7.60
   0   6  -1    1.30    1.00
   0  -6   1    2.20    1.10
   1   7  -1  137.99    5.80
   1   7  -1  121.59    5.40
  -1  -7   1  131.39    5.70
   2   8  -1   11.20    2.20
  -2  -8   1   11.80    2.30
  -4   3  -1  173.28    7.70
   4  -3   1  167.48    8.70
  -3   4  -1  545.55   17.90
   3  -4   1  504.45   19.60
   3  -4   1  570.94   17.60
  -2   5  -1   62.39    3.50
   2  -5   1   61.59    3.30
   2  -5   1   73.49    4.00
  -1   6  -1    1.70    1.10
   1  -6   1    1.40    1.40
   1  -6   1    2.50    1.20
   0   7  -1  109.19    5.10
   0  -7   1  120.69    5.20
   1   8  -1   21.70    2.60
   1   8  -1   17.40    3.20
  -1  -8   1   17.20    2.50
  -4   4  -1   24.90    3.40
  -3   5  -1    7.10    1.70
   3  -5   1    6.50    2.40
  -2   6  -1   14.90    2.10
   2  -6   1   16.30    2.10
   2  -6   1   12.60    2.40
  -1   7  -1   19.40    2.50
   1  -7   1   18.30    2.30
   1  -7   1   17.50    2.40
   0   8  -1   15.10    2.20
   0  -8   1   17.20    2.30
  -3   6  -1    2.10    1.50
   3  -6   1    2.70    2.70
  -2   7  -1    0.30    1.30
   2  -7   1    2.20    2.00
  -1   8  -1  182.38    8.10
   1  -8   1  201.28    8.00
   1  -8  -2    4.60    1.80
  -1   8   2    2.40    1.40
   2  -7  -2    2.30    1.50
   2  -7  -2   -0.90    1.70
  -2   7   2   -0.70    1.10
   3  -6  -2    7.00    3.30
  -3   6   2    8.80    2.00
   0  -8  -2   45.60    3.40
   0   8   2   52.19    3.50
   1  -7  -2    5.60    1.50
  -1   7   2    5.50    1.60
   2  -6  -2    8.00    1.70
   2  -6  -2    6.70    2.20
  -2   6   2    6.90    1.60
   3  -5  -2    2.00    1.40
  -3   5   2   -1.70    1.00
  -4   4   2    0.80    1.70
  -1  -8  -2    0.20    1.30
   1   8   2    1.10    1.20
   0  -7  -2   80.49    4.10
   0   7   2   80.19    4.10
   1  -6  -2   37.90    2.50
  -1   6   2   39.70    2.60
   2  -5  -2  354.66   11.70
  -2   5   2  341.97   11.90
   3  -4  -2  204.58    7.80
  -3   4   2  196.98    7.90
  -3   4   2  222.58    8.90
   4  -3  -2    5.60    2.00
  -4   3   2    5.20    3.00
  -4   3   2    4.90    1.90
  -2  -8  -2   28.90    3.20
   2   8   2   32.30    3.50
   2   8   2   33.70    3.30
  -1  -7  -2   10.80    1.80
   1   7   2   12.40    1.90
   1   7   2   12.30    1.80
   0  -6  -2   37.00    2.50
   0   6   2   41.60    2.60
   1  -5  -2   75.69    3.40
  -1   5   2   69.69    3.40
   2  -4  -2  180.18    6.60
  -2   4   2  193.18    7.30
  -2   4   2  181.38    6.80
   3  -3  -2   38.60    2.80
  -3   3   2   40.50    3.10
  -3   3   2   37.10    2.70
   4  -2  -2    3.60    1.80
  -4   2   2    4.20    1.80
  -4   2   2    5.80    2.50
  -2  -7  -2   49.80    3.50
   2   7   2   52.09    3.30
   2   7   2   53.29    3.70
  -1  -6  -2  286.17    9.70
   1   6   2  267.37    9.60
   1   6   2  275.57    9.60
   0  -5  -2    1.40    0.80
   0   5   2    3.90    1.00
   2  -3  -2  173.58    6.30
  -2   3   2  182.98    6.40
  -2   3   2  179.98    6.70
   3  -2  -2   80.49    3.90
  -3   2   2   79.49    3.90
  -3   2   2   76.69    4.50
   4  -1  -2    5.10    1.80
  -4   1   2    7.50    2.30
  -4   1   2    8.60    1.90
  -3  -7  -2   13.50    2.40
   3   7   2   12.00    2.50
  -2  -6  -2   55.89    3.40
   2   6   2   55.79    3.60
   2   6   2   54.79    3.20
  -1  -5  -2   50.89    2.70
   1   5   2   47.00    2.60
   1   5   2   52.69    2.70
   0  -4  -2   41.70    2.10
   0   4   2   38.60    2.00
   1  -3  -2    1.10    0.50
  -1   3   2    0.90    0.50
  -1   3   2    2.40    0.70
   2  -2  -2  156.18    5.60
  -2   2   2  159.88    5.60
  -2   2   2  160.38    5.80
   3  -1  -2   22.50    2.20
  -3   1   2   26.60    2.50
  -3   1   2   26.00    2.10
   4   0  -2  173.98    7.50
  -4   0   2  180.28    7.60
  -4   0   2  167.98    7.10
  -3  -6  -2   25.00    2.70
   3   6   2   24.40    3.20
  -2  -5  -2   64.69    3.40
   2   5   2   65.49    3.70
   2   5   2   65.59    3.30
  -1  -4  -2    0.90    0.60
   1   4   2    0.30    0.70
   1   4   2    0.20    0.50
   0  -3  -2  241.78    7.90
   0   3   2  252.37    7.90
   1  -2  -2  263.47    8.20
  -1   2   2  256.97    8.30
  -1   2   2  268.67    8.30
   2  -1  -2  876.51   26.60
  -2   1   2  887.71   26.80
  -2   1   2  905.31   26.60
  -3   0   2   25.20    2.10
  -3   0   2   26.30    2.30
  -3   0   2   25.90    2.00
   4   1  -2   33.00    3.40
  -4  -1   2   32.00    3.30
  -4  -1   2   32.80    3.20
  -3  -5  -2    1.30    1.30
   3   5   2    1.70    1.20
   3   5   2   -0.40    1.40
  -2  -4  -2  314.97   10.60
   2   4   2  321.77   10.50
  -1  -3  -2  116.19    4.20
  -1  -3  -2  116.59    4.20
   1   3   2  114.89    4.10
   0  -2  -2   54.59    2.10
   0   2   2   58.39    2.10
  -2   0   2  108.19    3.90
  -2   0   2  108.89    3.80
  -2   0   2   99.59    3.80
  -2   0   2   99.89    3.90
   3   1  -2    2.60    1.20
   3   1  -2    2.90    0.90
  -3  -1   2    1.20    1.00
   4   2  -2   28.00    3.30
  -4  -2   2   34.50    3.00
  -4  -5  -2    8.60    2.10
   4   5   2    5.20    2.20
  -3  -4  -2   13.00    1.90
   3   4   2   16.80    2.00
   3   4   2   17.50    2.50
  -2  -3  -2   71.29    3.20
  -2  -3  -2   73.19    3.40
   2   3   2   69.19    3.00
  -1  -2  -2  316.87    9.90
  -1  -2  -2  307.47   10.00
   1   2   2  338.47    9.90
   0  -1  -2 3079.39   91.79
   0   1   2 3186.48   91.79
  -1   0   2   26.40    1.40
  -1   0   2   28.20    1.30
  -1   0   2   27.90    1.10
   2   1  -2  184.48    6.00
  -2  -1   2  187.98    6.30
   3   2  -2   19.50    2.20
   3   2  -2   13.50    1.60
  -3  -2   2   15.40    1.80
   4   3  -2   53.69    4.20
  -4  -3   2   62.19    3.90
  -4  -4  -2   85.99    4.80
   4   4   2   90.99    6.20
  -3  -3  -2    1.80    1.10
  -3  -3  -2   -1.10    1.20
   3   3   2    1.30    1.00
  -2  -2  -2  310.67    9.80
  -2  -2  -2  298.57   10.00
   2   2   2  307.17    9.80
  -1  -1  -2   19.10    1.20
  -1  -1  -2   17.30    1.00
   0   0  -2  400.66   12.00
   0   0   2  419.06   12.00
   1   1  -2   67.99    2.10
   1   1  -2   54.29    2.30
  -1  -1   2   54.79    2.20
   2   2  -2 1294.57   38.80
   2   2  -2 1278.67   38.20
  -2  -2   2 1321.47   38.50
   3   3  -2   14.50    2.20
  -3  -3   2    9.00    1.60
   4   4  -2   53.19    4.80
  -4  -4   2   50.69    3.80
  -4  -3  -2   14.90    2.30
   4   3   2   19.40    3.30
  -3  -2  -2   43.80    3.20
  -3  -2  -2   50.19    2.80
   3   2   2   43.20    2.70
  -2  -1  -2 3143.49   92.49
  -2  -1  -2 3201.38   92.29
   2   1   2 3161.68   92.29
  -1   0  -2  534.55   14.60
  -1   0  -2  461.35   14.60
  -1   0  -2  475.75   14.50
   0   1  -2  251.07    7.70
   0   1  -2  263.67    7.70
   0  -1   2  260.67    7.60
   0  -1   2  253.67    7.70
   1   2  -2    5.40    0.90
   1   2  -2    3.60    0.50
  -1  -2   2    3.40    0.60
   2   3  -2   52.19    2.30
   2   3  -2   53.49    2.90
  -2  -3   2   48.80    2.60
   3   4  -2    7.20    1.80
  -3  -4   2    5.20    1.60
   4   5  -2    0.80    2.00
  -4  -5   2    0.80    1.60
  -4  -2  -2    1.00    1.30
  -3  -1  -2    8.80    1.40
  -3  -1  -2   10.40    1.70
  -3  -1  -2   11.20    1.40
   3   1   2    6.90    1.30
  -2   0  -2   37.60    1.80
  -2   0  -2   36.20    2.00
  -2   0  -2   37.80    1.90
  -2   0  -2   37.20    1.90
  -1   1  -2 1877.01   54.69
  -1   1  -2 1705.93   54.69
   1  -1   2 2049.49   54.49
   0   2  -2 1035.10   30.10
   0   2  -2 1027.30   30.10
   0  -2   2 1019.10   30.10
   0  -2   2 1028.40   30.10
   1   3  -2  162.88    5.60
   1   3  -2  150.88    5.10
  -1  -3   2  161.38    5.40
   2   4  -2   22.90    2.40
   2   4  -2   19.70    1.50
  -2  -4   2   21.40    2.10
   3   5  -2   37.80    3.30
  -3  -5   2   40.00    3.10
  -4  -1  -2   62.69    4.50
  -4  -1  -2   48.60    3.30
   4   1   2   49.60    3.50
  -3   0  -2    1.00    1.00
  -3   0  -2    0.70    1.00
  -3   0  -2    0.30    0.90
  -3   0  -2    0.70    0.80
  -2   1  -2  101.89    3.90
  -2   1  -2   98.79    3.90
  -2   1  -2  103.19    3.80
  -1   2  -2  121.29    4.20
   1  -2   2  118.29    3.90
   0   3  -2  153.38    4.90
   0   3  -2  144.79    4.90
   0  -3   2  146.89    4.90
   0  -3   2  148.59    4.90
   2   5  -2  290.77   10.50
   2   5  -2  309.57    9.90
  -2  -5   2  294.47   10.30
   3   6  -2    1.70    1.70
  -3  -6   2    1.50    1.40
  -4   0  -2   12.90    2.00
  -4   0  -2   18.50    3.20
  -4   0  -2   13.90    2.40
  -4   0  -2   13.00    2.20
  -3   1  -2  101.29    4.40
  -3   1  -2   96.29    4.30
  -3   1  -2   99.79    4.40
   3  -1   2   85.29    4.00
  -2   2  -2 2054.89   58.59
  -2   2  -2 1958.20   58.59
   2  -2   2 1954.10   58.19
  -1   3  -2   51.69    2.30
   1  -3   2   48.80    2.10
   1  -3   2   52.99    2.50
   0   4  -2  401.66   12.30
   0   4  -2  391.56   12.30
   0  -4   2  390.56   12.30
   1   5  -2    7.80    1.30
   1   5  -2    5.80    1.00
  -1  -5   2    5.20    1.10
   2   6  -2    4.50    1.20
   2   6  -2    2.80    1.30
  -2  -6   2    5.70    1.60
   3   7  -2   12.40    2.50
  -3  -7   2   15.40    2.50
  -4   1  -2    0.70    1.50
   4  -1   2    4.50    1.50
  -3   2  -2  132.29    5.50
  -3   2  -2  127.49    5.50
   3  -2   2  130.29    5.20
  -2   3  -2  212.58    7.40
   2  -3   2  208.98    7.00
  -1   4  -2  109.29    4.20
   1  -4   2  101.59    3.90
   1  -4   2  103.99    4.20
   0   5  -2   17.30    1.80
   0   5  -2   13.10    1.30
   0  -5   2   17.00    1.70
   1   6  -2    2.00    1.00
   1   6  -2    3.70    1.20
  -1  -6   2    1.10    1.10
   2   7  -2   36.30    3.10
  -2  -7   2   36.40    3.10
  -4   2  -2    5.00    1.90
  -3   3  -2   62.29    3.70
   3  -3   2   69.89    3.50
  -2   4  -2   52.19    2.80
   2  -4   2   51.09    3.40
   2  -4   2   50.49    2.50
  -1   5  -2   37.30    2.30
   1  -5   2   37.30    2.20
   1  -5   2   33.00    2.60
   0   6  -2   74.29    3.60
   0  -6   2   73.79    3.60
   1   7  -2   80.29    3.80
   1   7  -2   60.69    3.70
  -1  -7   2   64.69    3.80
   2   8  -2   12.60    2.40
  -2  -8   2   13.00    2.30
  -4   3  -2   92.09    5.40
   4  -3   2   96.79    6.20
  -3   4  -2  294.07   11.10
   3  -4   2  330.97   11.90
  -2   5  -2   24.10    2.60
   2  -5   2   31.50    2.20
   2  -5   2   22.90    2.80
  -1   6  -2  190.68    7.50
   1  -6   2  199.28    7.60
   1  -6   2  208.88    7.40
   0   7  -2    0.80    1.10
   0  -7   2    2.20    1.30
   1   8  -2   45.10    3.30
   1   8  -2   40.90    3.10
  -1  -8   2   42.60    3.40
  -4   4  -2  118.69    6.40
  -3   5  -2   39.80    3.20
   3  -5   2   49.90    4.60
  -2   6  -2   29.40    2.60
   2  -6   2   31.30    2.50
   2  -6   2   29.30    3.40
  -1   7  -2   25.60    2.70
   1  -7   2   28.80    2.50
   1  -7   2   29.30    3.00
   0   8  -2   36.70    3.00
   0  -8   2   34.70    3.00
  -3   6  -2    6.40    1.90
   3  -6   2   11.30    3.10
  -2   7  -2    3.30    1.50
   2  -7   2    0.50    2.10
  -1   8  -2    5.10    1.70
   1  -8   2    6.00    1.80
   1  -8  -3   20.70    2.60
  -1   8   3   18.90    2.70
   2  -7  -3    6.50    2.30
   2  -7  -3    5.10    1.70
  -2   7   3    3.90    1.50
   3  -6  -3    2.40    2.60
   3  -6  -3    6.00    1.90
  -3   6   3    4.30    1.70
   0  -8  -3  142.29    6.30
   0   8   3  143.69    6.50
   1  -7  -3    6.60    1.60
  -1   7   3    4.50    1.40
   2  -6  -3    5.50    2.00
   2  -6  -3    4.70    1.40
  -2   6   3    4.70    1.40
   3  -5  -3    2.40    1.50
  -3   5   3    3.40    1.40
  -4   4   3   20.10    2.90
  -1  -8  -3    6.30    1.80
   1   8   3    7.80    1.80
   0  -7  -3    0.90    1.10
   0   7   3    2.80    1.20
   1  -6  -3  145.79    6.20
   1  -6  -3  153.08    6.00
  -1   6   3  157.78    6.20
   2  -5  -3  111.89    4.80
  -2   5   3  109.69    4.90
   3  -4  -3  125.19    5.50
  -3   4   3  118.09    5.50
  -3   4   3  138.49    7.10
   4  -3  -3    3.30    1.90
  -4   3   3    3.90    2.90
  -4   3   3    3.60    1.70
  -2  -8  -3    1.00    1.40
   2   8   3    0.40    1.40
   2   8   3    1.60    1.50
  -1  -7  -3   17.80    2.30
   1   7   3   15.40    2.20
   1   7   3   19.50    2.30
   0  -6  -3  388.96   13.00
   0   6   3  399.46   13.10
   1  -5  -3  998.70   30.60
  -1   5   3 1032.30   30.90
   2  -4  -3   31.20    2.00
  -2   4   3   29.10    2.10
  -2   4   3   32.70    2.50
   3  -3  -3    5.50    1.50
  -3   3   3    5.20    1.40
  -3   3   3    6.30    1.90
   4  -2  -3    5.20    1.90
  -4   2   3    5.20    2.50
  -4   2   3    4.20    1.70
  -2  -7  -3    1.40    1.30
   2   7   3    1.20    1.30
   2   7   3    0.30    1.20
  -1  -6  -3  130.39    5.40
   1   6   3  127.59    5.30
   1   6   3  127.79    5.30
   0  -5  -3   11.00    1.40
   0   5   3    6.20    1.20
   1  -4  -3  386.86   12.30
  -1   4   3  386.96   12.40
  -1   4   3  398.86   12.50
   2  -3  -3   75.49    3.30
  -2   3   3   80.99    3.50
  -2   3   3   73.99    3.60
   3  -2  -3   68.69    3.60
  -3   2   3   66.99    3.40
  -3   2   3   67.29    4.00
   4  -1  -3   29.80    3.10
  -4   1   3   26.90    3.50
  -4   1   3   35.20    4.10
  -3  -7  -3   30.40    3.20
   3   7   3   32.70    3.80
  -2  -6  -3   22.00    2.30
   2   6   3   24.40    2.40
   2   6   3   26.90    2.20
  -1  -5  -3  362.76   12.00
   1   5   3  368.06   12.00
   1   5   3  371.46   12.00
   0  -4  -3  619.34   18.80
   0   4   3  613.74   18.80
   1  -3  -3  253.57    8.10
  -1   3   3  258.37    8.20
  -1   3   3  247.18    8.20
   2  -2  -3   58.89    2.70
  -2   2   3   61.49    2.70
  -2   2   3   56.99    2.90
   3  -1  -3  124.29    5.10
   3  -1  -3  121.09    4.90
  -3   1   3  123.49    5.30
  -3   1   3  126.89    5.00
   4   0  -3   13.00    2.20
  -4   0   3   13.30    2.80
  -4   0   3   12.90    2.10
  -3  -6  -3   14.60    2.20
   3   6   3   16.30    2.50
   3   6   3   16.90    2.80
  -2  -5  -3  202.58    7.50
   2   5   3  203.38    7.50
   2   5   3  203.18    7.90
  -1  -4  -3    0.40    0.60
   1   4   3    0.60    0.60
   0  -3  -3    1.50    0.60
   0   3   3    3.60    0.70
   1  -2  -3  104.39    3.60
  -1   2   3  100.69    3.70
  -1   2   3  103.39    3.60
   2  -1  -3   87.69    3.40
  -2   1   3   77.69    3.20
  -2   1   3   87.09    3.50
   3   0  -3   40.00    2.70
  -3   0   3   37.70    2.50
  -3   0   3   41.30    2.40
  -3   0   3   41.50    2.70
   4   1  -3   14.20    2.40
  -4  -1   3   15.40    2.30
  -4  -1   3   14.20    2.50
  -3  -5  -3   83.59    4.50
   3   5   3   89.09    4.40
   3   5   3   94.69    5.30
  -2  -4  -3    0.70    0.90
  -2  -4  -3    0.40    0.90
   2   4   3    1.40    0.80
  -1  -3  -3  378.26   11.60
  -1  -3  -3  368.56   11.70
   1   3   3  371.56   11.60
   0  -2  -3   31.10    1.40
   0   2   3   33.70    1.50
   1  -1  -3 1992.70   59.19
  -1   1   3 2016.60   59.09
  -1   1   3 2090.79   59.29
   2   0  -3  454.75   13.80
  -2   0   3  443.86   13.80
  -2   0   3  443.36   13.80
  -2   0   3  442.46   13.60
   3   1  -3   47.70    3.00
   3   1  -3   53.09    2.60
  -3  -1   3   50.59    2.90
   4   2  -3    3.10    1.90
  -4  -2   3    0.70    1.40
  -4  -5  -3   10.50    2.20
   4   5   3   12.20    2.80
  -3  -4  -3    4.50    1.40
   3   4   3    6.30    1.50
  -2  -3  -3    3.20    0.90
  -2  -3  -3    2.80    1.00
   2   3   3    3.70    0.90
  -1  -2  -3 3119.89   90.89
  -1  -2  -3 3192.08   91.09
   1   2   3 3072.99   90.89
   0  -1  -3    1.40    0.30
   0  -1  -3    1.40    0.30
   0   1   3    2.00    0.40
   1   0  -3 1646.44   48.70
  -1   0   3 1653.13   48.70
  -1   0   3 1709.53   48.80
  -1   0   3 1682.33   48.50
   2   1  -3  329.57   10.20
   2   1  -3  306.57    9.60
  -2  -1   3  300.07   10.00
   3   2  -3    4.70    1.10
   3   2  -3    5.30    1.50
  -3  -2   3    4.20    1.30
   4   3  -3  144.79    6.90
  -4  -3   3  131.79    6.20
  -4  -4  -3    5.80    1.80
   4   4   3    6.20    2.10
  -3  -3  -3   60.59    3.20
  -3  -3  -3   59.89    3.70
   3   3   3   57.19    3.20
  -2  -2  -3   31.70    1.80
  -2  -2  -3   33.80    2.10
   2   2   3   27.60    1.80
  -1  -1  -3 6360.46  187.08
  -1  -1  -3 6651.63  186.58
   1   1   3 6261.27  186.88
   0   0  -3   50.09    1.50
   0   0  -3   49.40    1.60
   0   0   3   46.90    1.60
   0   0   3   51.49    1.60
   1   1  -3   73.79    2.30
   1   1  -3   70.19    2.70
  -1  -1   3   74.39    2.60
   2   2  -3    5.00    1.10
   2   2  -3    4.80    0.70
  -2  -2   3    4.20    0.90
   3   3  -3  345.37   12.10
  -3  -3   3  342.37   11.70
   4   4  -3   11.90    3.00
  -4  -4   3   14.00    2.40
  -4  -3  -3    6.10    1.70
  -3  -2  -3 1010.20   30.80
  -3  -2  -3  975.80   30.00
   3   2   3  982.50   30.10
  -1   0  -3 9836.72  286.97
  -1   0  -3 9848.71  287.47
  -1   0  -3 9999.00  288.17
   0   1  -3    6.70    0.70
   0   1  -3    3.50    0.60
   0  -1   3    6.80    0.80
   0  -1   3    2.40    0.60
   1   2  -3   66.19    2.70
   1   2  -3   65.79    2.30
  -1  -2   3   65.69    2.60
   2   3  -3   27.80    1.60
   2   3  -3   29.80    2.20
  -2  -3   3   35.00    2.10
   3   4  -3  115.39    5.80
  -3  -4   3  114.19    5.20
   4   5  -3    3.20    2.10
  -4  -5   3    2.20    1.70
  -4  -2  -3   -1.50    1.70
  -4  -2  -3    2.20    1.30
   4   2   3    0.40    1.30
  -3  -1  -3    3.10    1.00
  -3  -1  -3    4.10    1.40
  -3  -1  -3    3.80    1.10
   3   1   3    5.80    1.30
  -2   0  -3   14.60    1.00
  -2   0  -3   12.00    1.30
  -2   0  -3   13.50    1.20
  -1   1  -3 7799.02  229.38
  -1   1  -3 8002.30  227.98
   1  -1   3 7806.02  227.68
   1  -1   3 7839.62  227.78
   0   2  -3  280.57    7.90
   0   2  -3  229.58    7.80
   0  -2   3  279.57    7.90
   0  -2   3  229.38    7.70
   1   3  -3  644.54   19.70
   1   3  -3  642.64   19.20
  -1  -3   3  649.14   19.50
   2   4  -3   37.50    2.00
   2   4  -3   38.50    2.60
  -2  -4   3   36.20    2.40
   3   5  -3   49.70    3.80
  -3  -5   3   53.09    3.50
  -4  -1  -3   24.50    2.90
  -4  -1  -3   22.60    2.50
   4   1   3   26.80    2.70
  -3   0  -3   18.80    2.20
  -3   0  -3   18.70    1.80
  -3   0  -3   17.90    1.90
  -3   0  -3   17.60    2.00
  -2   1  -3  493.05   15.20
  -2   1  -3  511.95   15.30
  -2   1  -3  475.55   15.20
  -1   2  -3  353.96   10.40
   1  -2   3  326.57   10.40
   1  -2   3  327.17   10.10
   0   3  -3   27.00    1.40
   1   4  -3 1002.00   29.40
   1   4  -3  965.20   29.70
  -1  -4   3  996.60   29.60
   2   5  -3    2.10    1.20
   2   5  -3    2.00    0.90
  -2  -5   3    2.70    1.30
   3   6  -3    1.20    1.80
  -3  -6   3    2.20    1.60
  -4   0  -3    1.50    1.40
  -4   0  -3   -0.10    1.20
  -4   0  -3    3.00    1.60
  -3   1  -3  152.18    6.00
  -3   1  -3  159.58    6.10
  -3   1  -3  143.89    6.00
   3  -1   3  154.48    5.70
  -2   2  -3 2465.65   72.99
   2  -2   3 2514.35   72.59
  -1   3  -3  324.77   10.20
   1  -3   3  316.97   10.20
   1  -3   3  318.67    9.80
   0   4  -3  388.26   12.30
   0   4  -3  393.06   12.40
   0  -4   3  407.56   12.30
   1   5  -3  277.87    9.60
   1   5  -3  291.57    9.40
  -1  -5   3  283.87    9.60
   2   6  -3   19.70    2.00
   2   6  -3   17.80    2.40
  -2  -6   3   23.80    2.50
   3   7  -3    3.10    2.00
  -3  -7   3    3.80    1.80
  -4   1  -3    4.00    1.90
  -4   1  -3    6.00    1.80
  -3   2  -3   44.60    3.00
   3  -2   3   47.60    2.70
   2  -3   3   20.80    1.40
   2  -3   3   15.70    1.90
  -1   4  -3   66.89    3.00
   1  -4   3   62.39    3.10
   1  -4   3   69.49    2.80
   0   5  -3  289.97    9.40
   0   5  -3  284.17    9.50
   0  -5   3  289.47    9.50
   1   6  -3    7.00    1.40
   1   6  -3    5.10    1.20
  -1  -6   3    6.20    1.50
   2   7  -3   64.39    4.10
  -2  -7   3   56.09    3.80
  -4   2  -3   39.70    4.00
   4  -2   3   48.10    4.80
  -3   3  -3   18.10    2.20
   3  -3   3   28.00    2.90
   3  -3   3   25.60    2.10
  -2   4  -3    3.00    1.00
   2  -4   3    4.00    1.50
   2  -4   3    4.40    0.90
  -1   5  -3   58.29    3.00
   1  -5   3   54.99    3.20
   1  -5   3   62.79    2.90
   0   6  -3    6.60    1.10
   0   6  -3    5.80    1.20
   0  -6   3    6.10    1.30
   1   7  -3  383.66   12.70
   1   7  -3  360.66   12.70
  -1  -7   3  362.96   12.70
   2   8  -3   14.40    2.50
  -2  -8   3   18.30    2.70
  -4   3  -3  124.59    6.50
   4  -3   3  121.09    7.20
  -3   4  -3  187.58    7.80
   3  -4   3  204.18    8.40
  -2   5  -3  401.76   14.10
   2  -5   3  444.66   13.70
   2  -5   3  435.06   14.50
  -1   6  -3   68.29    3.70
   1  -6   3   70.49    3.50
   1  -6   3   75.09    4.00
   0   7  -3   92.99    4.50
   0  -7   3   96.19    4.50
   1   8  -3    3.50    1.40
   1   8  -3    5.70    1.60
  -1  -8   3    2.60    1.70
  -4   4  -3   42.40    4.20
   4  -4   3   52.99    5.80
  -3   5  -3   21.40    2.70
   3  -5   3   23.50    4.20
  -2   6  -3    3.80    1.30
   2  -6   3    6.30    2.20
  -1   7  -3   20.30    2.50
   1  -7   3   21.10    2.40
   1  -7   3   19.90    2.60
   0   8  -3   21.80    2.60
   0  -8   3   24.80    2.70
  -3   6  -3   54.39    4.00
   3  -6   3   62.19    6.60
  -2   7  -3    7.50    1.80
   2  -7   3   11.20    2.70
  -1   8  -3    4.80    1.70
   1  -8   3    2.70    1.60
   1  -8  -4  131.19    6.10
  -1   8   4  129.69    6.20
   2  -7  -4   28.20    3.50
   2  -7  -4   28.40    3.00
  -2   7   4   23.20    2.70
   3  -6  -4    5.30    2.80
   3  -6  -4    4.00    1.90
  -3   6   4    1.60    1.50
   0  -8  -4   46.20    3.40
   0   8   4   49.60    3.50
   1  -7  -4   15.30    2.20
  -1   7   4   10.60    1.90
   2  -6  -4   14.20    2.70
   2  -6  -4   11.20    2.00
  -2   6   4   10.50    2.00
   3  -5  -4   12.40    2.10
  -3   5   4   11.30    2.00
  -3   5   4   10.20    2.70
   4  -4  -4   16.50    2.70
  -4   4   4   10.10    2.30
  -4   4   4   17.20    3.90
  -1  -8  -4   15.60    2.40
   1   8   4   14.40    2.40
   0  -7  -4   31.20    2.60
   0   7   4   31.10    2.60
   1  -6  -4   29.70    2.30
   1  -6  -4   30.30    2.60
  -1   6   4   25.90    2.30
   2  -5  -4  327.47   10.80
  -2   5   4  296.57   11.30
  -2   5   4  308.87   10.80
   3  -4  -4   34.30    2.80
  -3   4   4   39.60    4.40
  -3   4   4   33.30    2.70
   4  -3  -4    2.30    1.80
  -4   3   4    1.20    1.60
  -4   3   4    5.90    3.00
  -2  -8  -4    4.60    1.80
   2   8   4    6.70    1.90
   2   8   4    4.70    1.90
  -1  -7  -4   15.90    2.10
   1   7   4   14.20    2.00
   1   7   4   15.40    2.20
   0  -6  -4 1107.79   33.40
   0   6   4 1090.59   33.50
   2  -4  -4  232.58    8.20
  -2   4   4  239.88    8.60
  -2   4   4  240.18    8.40
   3  -3  -4   45.80    3.10
  -3   3   4   41.60    3.70
  -3   3   4   43.90    2.80
   4  -2  -4   44.30    3.70
  -4   2   4   61.09    5.80
  -4   2   4   44.50    3.40
  -2  -7  -4   30.90    3.10
   2   7   4   28.80    3.10
   2   7   4   29.30    2.90
  -1  -6  -4  185.88    6.80
   1   6   4  177.98    6.70
   1   6   4  164.38    6.70
   0  -5  -4   41.10    2.30
   0   5   4   43.90    2.40
   1  -4  -4  225.98    7.80
  -1   4   4  239.38    7.90
  -1   4   4  240.98    8.00
   2  -3  -4  141.59    5.30
  -2   3   4  139.99    5.70
  -2   3   4  135.59    5.20
   3  -2  -4  171.58    6.80
  -3   2   4  177.48    7.10
  -3   2   4  175.08    6.70
   4  -1  -4    6.60    1.90
  -4   1   4    6.30    2.30
  -3  -7  -4   15.60    2.50
   3   7   4   16.80    2.90
  -2  -6  -4    0.50    1.10
   2   6   4    3.00    1.40
   2   6   4    2.90    1.30
  -1  -5  -4   40.90    2.30
   1   5   4   40.00    2.30
   1   5   4   36.90    2.30
   0  -4  -4  541.55   16.80
   0   4   4  551.34   16.80
   1  -3  -4    4.50    0.80
  -1   3   4    4.50    0.90
  -1   3   4    5.10    0.80
   2  -2  -4  368.86   11.80
  -2   2   4  372.86   12.00
  -2   2   4  366.86   11.60
   3  -1  -4  291.27   10.20
   3  -1  -4  305.47   10.10
  -3   1   4  296.77   10.00
  -3   1   4  294.97   10.30
   4   0  -4   12.80    2.40
  -4   0   4   11.20    2.10
  -4   0   4   12.10    2.30
  -3  -6  -4    8.30    1.90
   3   6   4    5.90    2.10
   3   6   4   11.00    2.10
  -2  -5  -4  202.78    7.50
   2   5   4  204.78    7.50
  -1  -4  -4    4.60    0.90
  -1  -4  -4    4.70    0.90
   1   4   4    4.70    0.90
   0  -3  -4  173.38    5.80
   0   3   4  177.78    5.90
   1  -2  -4  407.16   12.20
  -1   2   4  393.66   12.20
  -1   2   4  388.46   12.10
   2  -1  -4  298.47    9.70
  -2   1   4  301.67    9.50
  -2   1   4  299.77    9.80
   3   0  -4  294.17    9.70
  -3   0   4  283.57   10.10
  -3   0   4  285.47    9.50
  -3   0   4  274.67    9.70
   4   1  -4   24.90    3.00
  -4  -1   4   23.70    2.80
  -4  -1   4   23.30    3.20
  -3  -5  -4    7.90    1.70
   3   5   4    8.90    2.00
   3   5   4    8.20    1.80
  -2  -4  -4   34.40    2.20
  -2  -4  -4   34.30    2.40
   2   4   4   32.80    2.10
  -1  -3  -4  195.48    6.60
  -1  -3  -4  206.78    6.60
   1   3   4  191.08    6.50
   0  -2  -4  848.32   24.90
   0   2   4  840.62   24.90
   1  -1  -4   26.90    1.30
  -1   1   4   21.00    1.10
   2   0  -4 1011.20   30.80
  -2   0   4 1049.99   30.80
  -2   0   4 1044.00   30.50
  -2   0   4 1033.90   30.90
   3   1  -4    9.30    1.30
   3   1  -4    8.20    1.60
  -3  -1   4    7.80    1.40
   4   2  -4   63.39    4.30
  -4  -2   4   57.69    3.90
  -4  -5  -4    3.10    1.70
   4   5   4    6.50    2.70
  -3  -4  -4   75.89    4.40
  -3  -4  -4   77.89    4.00
   3   4   4   77.79    4.00
  -2  -3  -4  646.74   20.20
  -2  -3  -4  659.33   19.90
   2   3   4  644.84   19.90
  -1  -2  -4    2.60    0.60
  -1  -2  -4    3.40    0.70
   1   2   4    4.70    0.80
   0  -1  -4  767.32   21.70
   0  -1  -4  727.83   21.70
   0   1   4  725.23   21.70
   1   0  -4   82.99    3.00
  -1   0   4   85.59    2.70
  -1   0   4   93.99    3.10
  -1   0   4   85.89    3.10
   2   1  -4  260.07    7.80
   2   1  -4  236.98    8.20
  -2  -1   4  246.18    8.20
   3   2  -4   74.39    3.90
  -3  -2   4   63.59    3.50
   4   3  -4  568.74   19.60
  -4  -3   4  517.75   18.10
  -4  -4  -4    1.10    1.40
   4   4   4    0.70    1.60
  -3  -3  -4   22.60    2.00
  -3  -3  -4   21.10    2.50
   3   3   4   22.40    2.30
  -2  -2  -4 1144.19   33.70
  -2  -2  -4 1124.29   34.10
   2   2   4 1139.09   33.80
  -1  -1  -4  113.19    3.90
  -1  -1  -4  115.29    4.20
   1   1   4  133.49    4.10
   0   0  -4  359.26   10.70
   0   0  -4  345.97   10.60
   0   0   4  368.36   10.70
   0   0   4  370.56   10.60
   1   1  -4   75.29    2.90
  -1  -1   4   70.29    2.70
  -1  -1   4   78.99    2.70
   2   2  -4  357.16   11.00
   2   2  -4  362.36   11.80
  -2  -2   4  368.16   11.60
   3   3  -4   52.39    3.40
  -3  -3   4   44.40    2.90
   4   4  -4   27.30    4.10
  -4  -4   4   23.40    3.00
  -4  -3  -4    3.60    1.40
  -3  -2  -4   37.30    2.40
  -3  -2  -4   37.20    3.00
   3   2   4   40.00    2.60
  -2  -1  -4  993.50   29.40
  -2  -1  -4  960.40   28.90
   2   1   4  972.70   29.20
   0   1  -4 1162.08   34.20
   0   1  -4 1174.48   34.40
   0  -1   4 1200.78   34.20
   0  -1   4 1169.98   34.30
   1   2  -4   17.40    0.90
   1   2  -4   19.80    1.30
  -1  -2   4   15.50    1.10
   2   3  -4 1431.66   42.80
   2   3  -4 1467.75   43.70
  -2  -3   4 1485.55   43.50
   3   4  -4   19.30    2.50
  -3  -4   4   13.80    1.90
  -4  -2  -4    0.70    2.00
  -4  -2  -4    1.60    1.30
   4   2   4    1.50    1.50
  -3  -1  -4    3.20    1.00
  -3  -1  -4    3.00    0.90
  -3  -1  -4    2.20    1.20
   3   1   4    3.60    1.20
  -2   0  -4  109.19    4.20
  -2   0  -4  116.29    4.00
  -2   0  -4  114.59    4.30
  -1   1  -4  683.63   20.30
   0   2  -4   44.10    1.80
   0   2  -4   44.60    1.70
   0  -2   4   42.60    1.70
   0  -2   4   45.10    1.90
   1   3  -4  786.82   23.20
   1   3  -4  776.52   22.70
  -1  -3   4  736.73   23.00
   2   4  -4  351.06   10.90
   2   4  -4  345.77   11.80
  -2  -4   4  344.97   11.50
   3   5  -4   53.99    4.10
  -3  -5   4   55.79    3.70
  -4  -1  -4    8.40    1.80
  -4  -1  -4   10.90    2.30
   4   1   4    8.50    1.90
  -3   0  -4    8.20    1.40
  -3   0  -4    9.20    1.60
  -3   0  -4    8.00    1.20
  -3   0  -4   10.50    1.40
  -2   1  -4   50.39    2.40
  -2   1  -4   51.79    2.40
  -1   2  -4   49.99    2.10
   1  -2   4   49.20    2.20
   1  -2   4   44.30    1.70
   0   3  -4 2357.46   68.59
   0   3  -4 2341.17   68.59
   0  -3   4 2315.77   68.49
   0  -3   4 2395.86   68.69
   1   4  -4  328.77   10.20
   1   4  -4  325.67   10.60
  -1  -4   4  316.87   10.40
   2   5  -4   40.10    2.20
   2   5  -4   36.20    2.70
  -2  -5   4   34.10    2.60
   3   6  -4   25.30    3.20
  -3  -6   4   24.90    3.00
  -4   0  -4    2.70    1.60
  -4   0  -4    3.00    1.30
  -4   0  -4    3.20    1.60
   4   0   4    3.30    2.30
  -3   1  -4   70.39    3.50
  -3   1  -4   64.19    3.50
   3  -1   4   68.49    3.20
  -2   2  -4  430.26   12.90
  -2   2  -4  407.66   13.20
   2  -2   4  404.46   12.70
   2  -2   4  417.06   13.30
   0   4  -4  466.75   14.10
   0   4  -4  449.95   14.10
   0  -4   4  451.85   14.00
   1   5  -4  264.37    8.70
   1   5  -4  257.27    9.10
  -1  -5   4  267.77    9.00
   2   6  -4   32.50    2.80
  -2  -6   4   33.10    2.80
   3   7  -4    1.60    1.70
  -3  -7   4    4.50    1.80
  -4   1  -4   -1.00    1.50
  -4   1  -4    2.10    1.50
   4  -1   4   -1.90    1.80
  -3   2  -4  148.99    5.90
  -3   2  -4  141.19    6.00
   3  -2   4  141.79    5.50
   3  -2   4  158.58    6.80
  -2   3  -4  363.26   11.60
   2  -3   4  355.86   11.00
   2  -3   4  336.97   11.70
  -1   4  -4   64.09    2.90
   1  -4   4   58.49    3.00
   1  -4   4   60.99    2.60
   0   5  -4  407.26   13.00
   0   5  -4  412.16   13.10
   0  -5   4  414.46   13.00
   1   6  -4   22.50    2.10
   1   6  -4   22.30    1.90
  -1  -6   4   20.50    2.20
   2   7  -4   42.40    3.40
  -2  -7   4   44.40    3.40
  -4   2  -4   47.10    3.90
   4  -2   4   47.70    5.30
  -3   3  -4  538.55   17.90
   3  -3   4  555.74   18.00
  -2   4  -4    2.30    1.00
   2  -4   4    3.40    1.50
   2  -4   4    1.70    0.80
  -1   5  -4   13.00    1.60
   1  -5   4   11.30    1.40
   1  -5   4   10.30    1.70
   0   6  -4   87.89    4.00
   0   6  -4   93.09    3.90
   0  -6   4   90.99    4.00
   1   7  -4  267.27    9.50
   1   7  -4  264.17    9.70
  -1  -7   4  262.17    9.70
   2   8  -4   36.30    3.90
  -2  -8   4   43.40    3.60
  -4   3  -4  453.45   16.60
   4  -3   4  453.85   18.20
  -3   4  -4  154.58    6.50
   3  -4   4  134.19    8.00
  -2   5  -4   48.30    3.00
   2  -5   4   50.79    2.70
   2  -5   4   47.60    3.70
  -1   6  -4   36.00    2.50
   1  -6   4   34.10    2.40
   1  -6   4   31.70    2.80
   0   7  -4   33.20    2.60
   0  -7   4   35.80    2.70
   1   8  -4   -1.50    1.20
   1   8  -4    1.00    1.40
  -1  -8   4    0.60    1.60
  -4   4  -4   32.90    3.60
  -3   5  -4    5.10    1.70
   3  -5   4    5.40    3.00
  -2   6  -4   14.50    2.10
   2  -6   4   20.70    3.00
  -1   7  -4   12.10    1.90
   1  -7   4   12.70    1.90
   1  -7   4   11.40    2.20
   0   8  -4   32.90    3.30
   0  -8   4   27.50    2.90
  -3   6  -4   13.50    2.40
   3  -6   4   21.90    3.70
  -2   7  -4    9.50    2.00
   2  -7   4   11.40    2.60
  -1   8  -4    7.00    1.80
   1  -8   4    9.10    2.40
   1  -8  -5   30.90    3.20
  -1   8   5   35.30    3.60
   2  -7  -5    4.70    2.20
   2  -7  -5    6.30    1.80
  -2   7   5    3.20    1.50
   3  -6  -5    9.70    2.10
  -3   6   5    8.90    2.10
   0  -8  -5   35.30    3.10
   0   8   5   33.00    3.30
   1  -7  -5  103.19    5.00
  -1   7   5  103.29    5.00
   2  -6  -5   13.60    2.20
  -2   6   5   10.90    1.90
   3  -5  -5   -0.20    1.40
  -3   5   5    0.90    1.20
  -3   5   5   -0.40    2.00
  -4   4   5    4.00    1.90
  -1  -8  -5    7.50    1.90
   1   8   5    7.50    1.90
   0  -7  -5   30.40    2.50
   0   7   5   33.00    2.60
   1  -6  -5   33.70    2.50
  -1   6   5   40.50    2.70
   2  -5  -5   50.99    3.00
  -2   5   5   44.70    3.40
  -2   5   5   49.10    3.00
   3  -4  -5    6.00    1.70
  -3   4   5   10.00    2.20
  -3   4   5    9.40    1.70
   4  -3  -5   54.79    4.10
  -4   3   5   57.29    6.00
  -4   3   5   53.19    3.90
  -2  -8  -5   32.20    3.30
   2   8   5   31.70    3.20
   2   8   5   31.60    3.10
  -1  -7  -5  215.38    8.40
   1   7   5  225.18    8.20
   1   7   5  218.38    8.50
   0   6   5  272.27    9.60
   1  -5  -5  837.62   26.10
  -1   5   5  888.01   26.40
  -1   5   5  836.12   26.20
   2  -4  -5  118.79    4.80
  -2   4   5  116.59    4.80
  -2   4   5  112.69    5.30
   3  -3  -5   86.49    4.30
  -3   3   5   83.29    5.10
  -3   3   5   80.29    4.00
   4  -2  -5   18.60    2.80
  -4   2   5   14.90    3.20
  -2  -7  -5   39.40    3.10
   2   7   5   38.10    3.00
   2   7   5   33.90    3.00
  -1  -6  -5   40.90    2.70
   1   6   5   47.30    2.80
   1   6   5   52.39    2.90
   0  -5  -5   10.80    1.40
   0   5   5   12.10    1.50
   1  -4  -5    8.30    1.20
  -1   4   5   10.30    1.30
  -1   4   5   13.20    1.50
   2  -3  -5  154.88    5.70
  -2   3   5  148.49    6.00
  -2   3   5  155.28    5.60
   3  -2  -5  197.48    7.60
  -3   2   5  202.48    7.40
  -3   2   5  217.38    8.40
   4  -1  -5   51.29    4.00
  -4   1   5   59.09    4.80
  -3  -7  -5    4.10    1.60
   3   7   5    0.90    1.60
   3   7   5    3.20    2.00
  -2  -6  -5  112.99    5.10
   2   6   5  113.69    5.30
   2   6   5  107.69    5.30
  -1  -5  -5   23.10    1.80
   1   5   5   24.50    1.90
   0  -4  -5   87.59    3.50
   0   4   5   92.29    3.60
   1  -3  -5   13.70    1.10
  -1   3   5   14.00    1.20
  -1   3   5   14.30    1.30
   2  -2  -5   73.99    3.20
  -2   2   5   72.69    3.40
  -2   2   5   74.49    3.10
   3  -1  -5  144.89    5.90
   3  -1  -5  150.88    5.70
  -3   1   5  144.99    5.60
  -3   1   5  143.79    6.30
  -4   0   5   13.20    2.50
  -3  -6  -5   10.70    2.10
   3   6   5   11.80    2.20
   3   6   5   14.20    2.50
  -2  -5  -5  175.08    6.60
   2   5   5  168.38    6.70
  -1  -4  -5  361.86   11.70
  -1  -4  -5  355.76   11.70
   1   4   5  378.76   11.80
   0  -3  -5  175.98    5.80
   1  -2  -5  752.72   22.50
  -1   2   5  756.82   22.50
  -1   2   5  747.03   22.40
   2  -1  -5   60.99    2.70
  -2   1   5   62.49    2.50
  -2   1   5   58.69    2.90
   3   0  -5    4.50    1.30
  -3   0   5    5.50    1.50
  -3   0   5    7.10    1.30
  -3   0   5    5.10    1.10
   4   1  -5    0.20    1.60
  -4  -1   5    2.20    1.70
  -4  -1   5   -0.30    1.40
  -3  -5  -5   16.90    2.20
   3   5   5   17.20    2.20
  -2  -4  -5  106.59    4.60
  -2  -4  -5  108.39    4.40
   2   4   5   97.69    4.30
  -1  -3  -5  101.39    3.70
  -1  -3  -5   98.69    3.80
   1   3   5  101.29    3.80
   0  -2  -5   59.89    2.20
   0   2   5   58.29    2.30
   1  -1  -5  163.58    5.40
  -1   1   5  167.68    5.50
  -1   1   5  171.38    5.30
   2   0  -5  157.48    5.60
  -2   0   5  159.38    5.70
  -2   0   5  171.58    5.80
  -2   0   5  166.48    5.40
   3   1  -5  332.47   11.50
  -3  -1   5  352.86   11.50
  -3  -1   5  343.17   11.50
   4   2  -5  101.69    5.50
  -4  -2   5   94.49    5.10
  -4  -5  -5   16.20    2.40
   4   5   5   19.60    3.30
  -3  -4  -5  375.36   13.70
  -3  -4  -5  388.86   13.10
   3   4   5  402.96   13.30
  -2  -3  -5    0.90    0.90
  -2  -3  -5    1.70    0.80
   2   3   5    2.10    0.90
  -1  -2  -5 1319.67   38.90
  -1  -2  -5 1321.97   38.70
   1   2   5 1315.17   38.80
   0  -1  -5    0.50    0.40
   0  -1  -5    1.00    0.40
   0   1   5    1.70    0.50
   1   0  -5  321.87    9.70
  -1   0   5  319.57    9.40
  -1   0   5  314.97    9.80
  -1   0   5  323.37    9.80
   2   1  -5    2.60    0.50
   2   1  -5    1.30    0.80
  -2  -1   5    1.50    0.70
   3   2  -5  113.39    5.20
  -3  -2   5  107.29    4.80
   4   3  -5  101.89    5.90
  -4  -3   5  107.79    5.50
  -4  -4  -5    8.10    1.80
  -3  -3  -5   13.30    1.70
  -3  -3  -5   12.70    2.20
   3   3   5   12.80    1.90
  -2  -2  -5   29.90    2.00
  -2  -2  -5   30.40    1.70
   2   2   5   27.60    1.80
  -1  -1  -5 1907.41   54.29
  -1  -1  -5 1856.11   53.99
   1   1   5 1807.92   54.19
   0   0  -5    2.40    0.40
   0   0  -5    1.00    0.50
   0   0   5    0.10    0.40
   0   0   5    1.40    0.50
   1   1  -5  202.48    6.70
  -1  -1   5  207.68    6.60
  -1  -1   5  207.78    6.50
   2   2  -5   26.30    1.80
   2   2  -5   21.80    1.10
  -2  -2   5   23.10    1.70
   3   3  -5   21.90    2.60
  -3  -3   5   25.80    2.30
   4   4  -5    4.80    2.40
  -4  -4   5    0.60    1.50
  -4  -3  -5   10.50    2.00
  -4  -3  -5   10.80    2.70
   4   3   5   11.00    2.20
  -3  -2  -5  547.45   17.00
  -3  -2  -5  529.35   17.90
   3   2   5  543.15   17.30
  -1   0  -5   42.40    1.90
  -1   0  -5   44.00    1.50
  -1   0  -5   46.50    1.90
   0   1  -5    5.50    0.50
   0  -1   5    4.60    0.40
   0  -1   5    7.00    0.70
   1   2  -5   17.20    1.30
   1   2  -5   15.30    0.80
  -1  -2   5   18.10    1.20
   2   3  -5  119.59    4.90
   2   3  -5  110.69    4.00
  -2  -3   5  122.59    4.70
   3   4  -5  222.48    8.90
  -3  -4   5  225.08    8.50
  -4  -2  -5    9.90    1.80
  -4  -2  -5    9.10    2.50
   4   2   5   12.60    2.20
  -3  -1  -5  154.28    5.60
  -3  -1  -5  150.28    6.10
   3   1   5  140.49    5.90
  -2   0  -5    1.90    0.70
  -2   0  -5    2.10    0.60
  -2   0  -5    2.70    0.90
   2   0   5    2.60    0.80
  -1   1  -5  469.55   14.20
  -1   1  -5  484.15   14.20
   1  -1   5  461.95   14.20
   0   2  -5   77.09    2.90
   0   2  -5   97.69    3.10
   0  -2   5   88.49    3.10
   0  -2   5   79.39    2.90
   1   3  -5  315.47    9.80
   1   3  -5  321.77   10.40
  -1  -3   5  327.07   10.20
   2   4  -5  222.18    8.00
   2   4  -5  213.18    7.10
  -2  -4   5  216.58    7.80
   3   5  -5  133.29    6.50
  -3  -5   5  132.29    6.00
  -4  -1  -5   43.40    4.00
  -4  -1  -5   36.00    2.80
   4   1   5   41.00    3.30
  -3   0  -5  271.87    9.90
  -3   0  -5  298.77   10.20
  -3   0  -5  300.37    9.50
   3   0   5  282.07    9.80
  -2   1  -5  539.35   16.60
  -2   1  -5  533.85   16.60
   2  -1   5  545.75   16.60
  -1   2  -5  658.03   19.80
  -1   2  -5  681.13   20.00
   1  -2   5  652.33   19.60
   1  -2   5  676.73   20.10
   0   3  -5  203.98    6.60
   0  -3   5  204.58    6.50
   1   4  -5   51.79    2.30
   1   4  -5   56.39    2.80
  -1  -4   5   58.49    2.70
   2   5  -5   -0.40    1.10
  -2  -5   5    0.70    1.10
   3   6  -5  114.89    6.10
  -3  -6   5  108.09    5.60
  -4   0  -5   16.40    2.20
  -4   0  -5   21.80    3.30
  -4   0  -5   17.50    2.60
   4   0   5   16.20    3.10
  -3   1  -5   62.49    3.30
  -3   1  -5   62.39    3.30
   3  -1   5   61.19    3.00
   3  -1   5   55.79    3.30
  -2   2  -5  224.78    8.00
  -2   2  -5  260.27    8.30
   2  -2   5  249.08    7.70
   2  -2   5  242.68    8.30
  -1   3  -5  753.22   22.00
   1  -3   5  729.03   22.10
   1  -3   5  703.13   21.50
   0   4  -5  135.99    4.80
   0   4  -5  147.19    4.90
   0  -4   5  124.29    4.70
   1   5  -5   17.20    1.70
   1   5  -5   19.00    1.80
  -1  -5   5   23.40    2.10
   2   6  -5   21.00    2.60
  -2  -6   5   20.40    2.40
  -4   1  -5    6.00    2.10
  -4   1  -5    5.10    2.00
   4  -1   5    1.50    2.40
  -3   2  -5  157.58    6.20
  -3   2  -5  142.29    6.00
   3  -2   5  145.29    6.20
   3  -2   5  146.79    5.50
  -2   3  -5   74.89    3.40
   2  -3   5   77.29    3.00
   2  -3   5   72.29    3.70
  -1   4  -5    6.90    1.20
   1  -4   5    9.00    1.40
   1  -4   5    7.20    1.00
   0   5  -5  183.98    6.60
   0   5  -5  187.88    6.60
   0  -5   5  189.28    6.50
   1   6  -5    3.00    1.00
   1   6  -5    2.70    1.20
  -1  -6   5    1.20    1.20
   2   7  -5   16.90    2.50
  -2  -7   5   21.30    2.70
  -4   2  -5   12.00    2.40
  -3   3  -5   46.20    3.30
   3  -3   5   55.29    3.70
  -2   4  -5   44.70    2.70
   2  -4   5   42.70    3.00
   2  -4   5   44.60    2.30
  -1   5  -5   14.80    1.70
   1  -5   5   12.90    1.90
   1  -5   5   12.70    1.40
   0   6  -5   24.00    2.00
   0   6  -5   22.30    1.90
   1   7  -5  123.79    5.20
   1   7  -5  111.59    5.30
  -1  -7   5  112.59    5.30
   2   8  -5    3.70    1.90
  -2  -8   5    3.80    1.80
   4  -3   5   19.00    4.20
  -3   4  -5    4.20    1.60
   3  -4   5    4.40    2.20
  -2   5  -5   39.90    2.70
   2  -5   5   42.90    3.60
  -1   6  -5   82.09    4.10
   1  -6   5   92.69    4.00
   1  -6   5   80.59    4.40
   0   7  -5   10.90    1.80
   0   7  -5   10.50    1.70
   0  -7   5   10.70    1.80
   1   8  -5    0.50    1.30
   1   8  -5    2.00    1.60
  -1  -8   5    2.10    1.80
  -4   4  -5  295.67   11.80
  -3   5  -5    3.80    1.60
   3  -5   5    4.90    3.10
  -2   6  -5    1.60    1.20
   2  -6   5    1.20    1.90
  -1   7  -5   31.90    2.70
   1  -7   5   29.60    3.20
   1  -7   5   37.10    2.80
   0   8  -5   31.80    2.80
   0  -8   5   35.60    3.00
  -3   6  -5   50.69    3.90
   3  -6   5   55.49    6.30
  -2   7  -5   79.29    4.60
   2  -7   5   81.79    5.80
  -1   8  -5    9.80    2.00
   1  -8  -6   66.39    4.10
  -1   8   6   64.69    4.20
   2  -7  -6   62.59    3.90
   2  -7  -6   61.89    4.60
  -2   7   6   57.49    3.90
   3  -6  -6   21.60    3.00
  -3   6   6   11.60    2.30
   0  -8  -6   18.20    2.60
   0   8   6   22.70    3.00
   1  -7  -6   15.40    2.10
  -1   7   6   16.90    2.30
   2  -6  -6   84.29    4.30
  -2   6   6   81.79    4.40
   3  -5  -6   -1.20    1.30
  -3   5   6   -2.10    1.70
  -3   5   6    0.40    1.20
  -1  -8  -6    2.10    1.50
   1   8   6    2.40    1.40
   0  -7  -6    9.50    1.80
   0   7   6   10.00    1.90
   1  -6  -6   22.70    2.30
  -1   6   6   24.50    2.20
   2  -5  -6   16.80    2.10
  -2   5   6   12.90    1.90
  -2   5   6   13.30    2.20
   3  -4  -6   47.70    3.40
  -3   4   6   54.59    4.10
  -3   4   6   48.70    3.10
   4  -3  -6   30.50    3.50
  -4   3   6   29.20    4.80
  -2  -8  -6    6.30    1.90
   2   8   6    8.30    2.10
   2   8   6    8.80    2.10
  -1  -7  -6  330.87   11.50
   1   7   6  318.77   11.50
   1   7   6  327.27   11.20
   0  -6  -6  924.01   28.40
   0   6   6  925.21   28.50
  -1   5   6   33.30    2.40
   2  -4  -6  113.59    4.90
  -2   4   6  119.69    4.90
  -2   4   6  122.69    5.40
   3  -3  -6   10.60    1.80
  -3   3   6    9.20    2.30
  -3   3   6    9.40    1.60
   4  -2  -6    1.10    1.70
  -4   2   6    3.50    2.30
  -2  -7  -6   81.69    4.40
   2   7   6   74.69    4.40
   2   7   6   86.09    4.60
  -1  -6  -6  179.68    6.70
   1   6   6  171.58    6.70
   1   6   6  169.18    6.50
   0  -5  -6   71.29    3.30
   0   5   6   71.49    3.30
   1  -4  -6    2.20    0.80
  -1   4   6    2.50    0.80
  -1   4   6    3.50    1.00
   2  -3  -6    6.20    1.20
  -2   3   6    5.40    1.10
  -2   3   6    3.30    1.20
   3  -2  -6   45.50    3.00
  -3   2   6   49.99    2.80
  -3   2   6   45.20    3.40
   4  -1  -6   40.10    3.60
  -4   1   6   42.10    4.60
  -3  -7  -6   18.80    2.60
   3   7   6   22.10    3.00
   3   7   6   17.70    2.90
  -2  -6  -6   54.49    3.30
   2   6   6   48.20    3.30
   2   6   6   51.89    3.30
  -1  -5  -6   37.60    2.30
   1   5   6   35.80    2.20
   0  -4  -6  411.36   12.90
   0   4   6  410.46   12.90
   1  -3  -6   46.30    2.10
  -1   3   6   42.10    2.20
  -1   3   6   45.30    2.20
   2  -2  -6    2.30    0.80
  -2   2   6    1.70    1.00
  -2   2   6    2.80    0.80
   3  -1  -6   12.70    1.70
   3  -1  -6   12.40    1.60
  -3   1   6   11.80    1.90
  -3   1   6   13.80    1.50
  -4   0   6   17.50    2.90
  -3  -6  -6   11.30    2.10
   3   6   6   13.00    2.60
   3   6   6   15.60    2.30
  -2  -5  -6   34.10    2.50
  -2  -5  -6   37.40    2.70
   2   5   6   38.70    2.60
  -1  -4  -6    3.50    0.90
  -1  -4  -6    4.90    1.00
   1   4   6    4.80    1.00
   0  -3  -6  849.41   25.40
   0   3   6  857.91   25.50
   2  -1  -6   30.90    1.90
  -2   1   6   30.20    1.60
  -2   1   6   31.30    2.00
   3   0  -6    3.50    1.20
  -3   0   6    3.10    1.20
  -3   0   6    3.10    1.40
   4   1  -6   32.20    3.30
  -4  -1   6   34.60    3.40
  -3  -5  -6   13.10    2.40
  -3  -5  -6   13.30    2.00
   3   5   6   12.70    2.00
  -2  -4  -6  459.15   15.10
  -2  -4  -6  487.55   15.50
   2   4   6  476.05   15.20
  -1  -3  -6  138.99    4.80
  -1  -3  -6  139.89    4.90
   1   3   6  132.59    4.90
   0  -2  -6   50.89    2.00
   0   2   6   50.49    2.10
   1  -1  -6  704.53   20.60
  -1   1   6  668.03   20.30
  -1   1   6  696.83   20.60
   2   0  -6  118.29    4.50
  -2   0   6  124.09    4.20
  -2   0   6  122.69    4.60
  -2   0   6  127.69    4.60
   3   1  -6    6.90    1.50
  -3  -1   6    4.20    1.20
  -3  -1   6    7.30    1.50
   4   2  -6  205.68    8.80
  -4  -2   6  188.88    8.10
  -3  -4  -6  136.49    6.30
  -3  -4  -6  141.19    5.80
   3   4   6  144.29    6.20
  -2  -3  -6   58.09    2.70
  -2  -3  -6   54.79    2.90
   2   3   6   53.19    2.80
  -1  -2  -6  223.68    7.10
  -1  -2  -6  222.08    7.40
   1   2   6  227.28    7.30
   0  -1  -6  437.86   13.00
   0  -1  -6  437.16   13.00
   0   1   6  431.76   13.00
   1   0  -6   95.59    3.30
  -1   0   6   92.99    3.30
  -1   0   6   94.19    3.40
   2   1  -6   49.90    1.90
   2   1  -6   45.80    2.40
  -2  -1   6   48.60    2.40
  -2  -1   6   49.10    2.40
   3   2  -6   43.90    3.00
  -3  -2   6   47.10    2.90
   4   3  -6   37.80    4.60
  -4  -3   6   43.60    3.50
  -4  -4  -6    5.50    1.60
  -4  -4  -6    5.70    2.30
   4   4   6    7.60    2.60
  -3  -3  -6    5.70    1.60
  -3  -3  -6    5.70    1.30
   3   3   6    6.40    1.50
  -2  -2  -6   17.10    1.60
  -2  -2  -6   19.10    1.40
   2   2   6   17.60    1.50
  -1  -1  -6  126.29    4.10
  -1  -1  -6  126.49    4.50
   1   1   6  134.09    4.40
   0   0  -6   79.29    2.60
   0   0  -6   76.49    2.80
   0   0   6   80.99    2.80
   0   0   6   76.89    2.60
   1   1  -6  263.67    8.30
  -1  -1   6  279.37    8.20
  -1  -1   6  244.08    8.20
   2   2  -6  147.69    5.60
  -2  -2   6  148.49    5.40
   3   3  -6   47.10    3.40
  -3  -3   6   47.90    3.10
   4   4  -6    5.90    2.70
  -4  -4   6    4.60    1.90
  -4  -3  -6    8.20    1.90
  -4  -3  -6    7.20    2.20
   4   3   6    5.40    2.00
  -3  -2  -6   50.29    3.30
  -3  -2  -6   48.20    2.70
   3   2   6   44.00    3.00
  -2  -1  -6 1845.72   53.89
  -2  -1  -6 1797.82   53.29
   2   1   6 1830.92   53.79
  -1   0  -6    2.60    0.60
  -1   0  -6    2.00    0.50
  -1   0  -6    2.50    0.30
   0   1  -6  413.96   12.20
   0   1  -6  401.26   12.50
   0  -1   6  414.66   12.50
   0  -1   6  427.06   12.20
   1   2  -6  359.36   11.00
  -1  -2   6  334.37   10.70
   2   3  -6   38.60    1.70
   2   3  -6   36.00    2.40
  -2  -3   6   42.10    2.40
   3   4  -6   22.30    2.70
  -3  -4   6   21.60    2.40
  -4  -2  -6   91.79    5.90
  -4  -2  -6   96.99    4.60
   4   2   6   95.59    5.50
  -3  -1  -6   43.80    2.50
  -3  -1  -6   47.90    3.00
   3   1   6   41.80    2.80
   3   1   6   52.19    2.60
  -2   0  -6   11.70    1.40
  -2   0  -6   11.60    1.30
  -2   0  -6   10.50    0.90
  -1   1  -6   41.50    1.80
  -1   1  -6   40.20    1.80
   1  -1   6   39.30    1.90
   0   2  -6 4784.32  143.09
   0   2  -6 4910.21  143.09
   0  -2   6 4841.92  142.49
   0  -2   6 5136.69  142.29
   1   3  -6   97.69    3.90
   1   3  -6   92.19    3.30
  -1  -3   6  104.39    3.70
   2   4  -6  185.68    7.30
  -2  -4   6  200.18    7.10
   3   5  -6   34.40    3.30
  -3  -5   6   31.90    3.10
  -4  -1  -6   28.70    2.50
  -4  -1  -6   33.70    3.90
   4   1   6   29.00    3.20
  -3   0  -6   63.09    3.30
  -3   0  -6   64.69    3.40
  -3   0  -6   50.89    2.70
   3   0   6   59.79    3.10
  -2   1  -6  497.65   15.40
  -2   1  -6  494.85   15.40
   2  -1   6  490.35   15.40
  -1   2  -6  278.67    9.00
   1  -2   6  294.27    9.20
   0   3  -6 1191.18   35.70
   0   3  -6 1199.58   35.90
   0  -3   6 1214.28   35.90
   0  -3   6 1248.38   35.60
   1   4  -6  117.39    4.20
   1   4  -6  119.19    4.80
  -1  -4   6  122.89    4.60
   2   5  -6  158.78    6.70
  -2  -5   6  161.28    6.30
   3   6  -6    2.10    1.60
  -3  -6   6   -0.20    1.50
  -4   0  -6    8.50    2.10
  -4   0  -6   14.80    2.50
  -3   1  -6    6.00    1.40
  -3   1  -6    7.90    1.50
   3  -1   6    5.40    1.50
   3  -1   6    7.50    1.20
  -2   2  -6  435.96   14.00
  -2   2  -6  451.75   13.80
   2  -2   6  438.36   13.30
   2  -2   6  438.76   14.10
   0   4  -6   23.50    1.60
   0   4  -6   24.20    1.50
   0  -4   6   23.90    1.70
   0  -4   6   27.60    1.60
   1   5  -6   32.30    2.40
   1   5  -6   35.60    2.00
  -1  -5   6   33.10    2.20
   2   6  -6   84.79    4.70
  -2  -6   6   81.39    4.30
  -4   1  -6    1.90    1.70
  -4   1  -6    3.40    1.70
  -3   2  -6  285.87   10.20
  -3   2  -6  276.17   10.00
   3  -2   6  296.57   10.40
  -2   3  -6    4.50    1.10
   2  -3   6    2.00    0.60
   2  -3   6    2.40    1.20
  -1   4  -6   37.80    2.10
  -1   4  -6   36.80    1.90
   1  -4   6   28.70    1.70
   1  -4   6   31.30    2.30
   0   5  -6  469.55   14.50
   0   5  -6  438.06   14.50
   0  -5   6  472.55   14.40
   1   6  -6    0.70    0.80
   1   6  -6   -0.40    0.90
  -1  -6   6    1.40    1.20
   2   7  -6   38.80    3.30
  -2  -7   6   36.50    3.20
  -4   2  -6    1.60    1.90
   4  -2   6    3.50    2.70
  -3   3  -6  376.66   12.90
   3  -3   6  370.96   13.00
  -2   4  -6   28.40    2.20
   2  -4   6   28.80    1.80
   2  -4   6   33.20    2.90
  -1   5  -6  288.97    9.80
   1  -5   6  278.37   10.00
   1  -5   6  294.47    9.40
   0   6  -6  304.67   10.10
   0   6  -6  282.87    9.90
   0  -6   6  289.27    9.90
   1   7  -6   33.70    2.80
   1   7  -6   40.30    2.70
  -1  -7   6   35.80    2.90
  -2  -8   6    2.90    1.80
  -4   3  -6   32.80    3.70
   4  -3   6   36.30    5.50
  -3   4  -6    4.80    1.60
   3  -4   6    1.10    2.50
  -2   5  -6  235.08    8.70
   2  -5   6  234.18    9.00
  -1   6  -6   27.30    2.20
   1  -6   6   19.10    2.40
   1  -6   6   24.60    2.10
   0   7  -6   38.90    2.70
   0   7  -6   41.40    2.80
   0  -7   6   37.70    2.70
   1   8  -6    3.20    1.70
  -1  -8   6    3.80    1.80
  -3   5  -6    1.50    1.40
   3  -5   6    2.00    2.80
  -2   6  -6   17.40    2.40
   2  -6   6   20.80    3.10
  -1   7  -6  159.78    6.80
   1  -7   6  159.98    7.10
   0   8  -6    9.50    2.00
   0  -8   6    9.60    2.00
  -3   6  -6   11.40    2.20
   3  -6   6   17.50    4.30
  -2   7  -6    5.90    1.70
   2  -7   6    8.20    2.60
  -1   8  -6   15.30    2.40
   1  -8   6   20.40    3.30
   1  -8  -7   37.10    3.20
  -1   8   7   35.40    3.10
   2  -7  -7  247.88   10.60
   2  -7  -7  240.48    9.50
  -2   7   7  244.28    9.80
   3  -6  -7   14.60    2.60
  -3   6   7   11.70    2.20
   0  -8  -7   11.50    2.10
   0   8   7    8.50    1.90
   1  -7  -7  181.98    7.40
  -1   7   7  191.98    7.70
   2  -6  -7   45.60    3.30
  -2   6   7   37.80    3.40
  -2   6   7   44.40    3.10
   3  -5  -7    2.40    1.60
  -3   5   7   -0.10    1.20
  -3   5   7    1.20    2.10
  -1  -8  -7   28.00    3.10
   1   8   7   25.00    3.00
   0  -7  -7   29.90    2.50
   0   7   7   28.90    2.60
   1  -6  -7  248.08    9.00
  -1   6   7  255.27    9.20
   2  -5  -7  102.29    4.60
  -2   5   7   95.39    5.00
  -2   5   7   91.19    4.50
   3  -4  -7   17.80    2.50
  -3   4   7   13.10    1.90
  -3   4   7   14.00    3.00
   4  -3  -7  116.99    6.30
  -4   3   7  117.49    7.70
  -2  -8  -7   30.30    3.30
   2   8   7   22.00    2.90
   2   8   7   28.40    3.10
  -1  -7  -7  311.37   11.00
   1   7   7  309.67   11.10
   1   7   7  297.77   10.60
   0  -6  -7  114.09    5.00
   0   6   7  125.49    5.20
   1  -5  -7  231.08    8.20
  -1   5   7  234.98    8.50
  -1   5   7  240.78    8.30
   2  -4  -7  145.99    5.90
  -2   4   7  149.49    6.30
  -2   4   7  156.68    5.90
   3  -3  -7   48.50    3.30
  -3   3   7   50.29    2.90
  -3   3   7   50.09    4.00
   4  -2  -7    6.10    2.00
  -4   2   7    4.30    2.20
  -2  -7  -7   46.90    3.40
   2   7   7   47.10    3.40
   2   7   7   45.60    3.40
  -1  -6  -7  660.83   20.70
   1   6   7  643.64   20.50
   1   6   7  656.13   20.80
   0  -5  -7  143.39    5.60
   0   5   7  151.18    5.60
   1  -4  -7    8.60    1.30
  -1   4   7    8.70    1.30
  -1   4   7    8.90    1.30
   2  -3  -7   11.20    1.40
  -2   3   7   11.00    1.70
  -2   3   7   12.40    1.50
   3  -2  -7   53.49    3.20
  -3   2   7   50.09    3.60
  -3   2   7   50.09    2.80
   4  -1  -7    8.10    2.10
  -4   1   7    7.50    2.60
  -3  -7  -7    4.10    1.80
  -2  -6  -7  240.98    9.10
   2   6   7  259.97    9.30
  -1  -5  -7   90.89    3.90
  -1  -5  -7   92.29    4.00
   1   5   7   96.09    4.10
   0  -4  -7   70.79    3.00
   0   4   7   68.09    3.00
   1  -3  -7   50.69    2.40
  -1   3   7   53.69    2.40
  -1   3   7   52.09    2.50
   2  -2  -7   25.30    1.70
  -2   2   7   24.70    1.60
  -2   2   7   23.30    1.90
   3  -1  -7  124.09    5.30
  -3   1   7  127.99    5.60
  -3   1   7  124.39    5.00
  -4   0   7    9.80    2.40
  -3  -6  -7    8.60    1.80
   3   6   7   15.40    2.80
   3   6   7   13.80    2.40
  -2  -5  -7    9.00    1.50
  -2  -5  -7    8.60    1.70
   2   5   7    8.60    1.70
  -1  -4  -7   83.49    3.60
  -1  -4  -7   89.19    3.60
   1   4   7   86.99    3.70
   0  -3  -7  188.68    6.40
   0   3   7  200.98    6.50
   1  -2  -7  916.51   27.10
  -1   2   7  916.41   27.20
  -1   2   7  898.01   27.00
   2  -1  -7   75.39    3.20
  -2   1   7   76.09    2.90
  -2   1   7   72.09    3.40
   3   0  -7  116.09    4.90
  -3   0   7  114.39    4.90
  -3   0   7  107.79    5.00
   4   1  -7    5.10    1.80
  -4  -1   7    3.50    1.70
  -4  -1   7    6.40    2.10
  -3  -5  -7   60.99    4.40
  -3  -5  -7   56.69    3.50
   3   5   7   55.39    3.60
  -2  -4  -7   20.00    1.90
  -2  -4  -7   19.30    1.90
   2   4   7   19.40    2.00
  -1  -3  -7   13.00    1.10
  -1  -3  -7   12.10    1.10
   1   3   7   16.90    1.60
   0  -2  -7   69.29    2.50
   0  -2  -7   73.09    2.70
   0   2   7   70.79    2.70
   1  -1  -7  996.10   28.60
  -1   1   7  948.31   28.60
  -1   1   7  954.20   28.30
   2   0  -7  241.68    7.80
  -2   0   7  226.08    7.30
  -2   0   7  243.18    7.90
  -2   0   7  236.18    7.90
   3   1  -7   49.00    3.00
  -3  -1   7   48.40    3.00
  -3  -1   7   54.19    3.20
   4   2  -7   22.10    2.90
  -4  -2   7   20.00    2.70
  -3  -4  -7    8.20    1.90
  -3  -4  -7   10.70    1.70
   3   4   7   12.80    2.00
  -2  -3  -7    0.90    0.70
  -2  -3  -7   -0.30    0.70
   2   3   7    0.50    0.80
  -1  -2  -7  204.58    6.70
  -1  -2  -7  218.78    7.10
   1   2   7  212.38    7.00
   0  -1  -7   81.49    2.80
   0  -1  -7   86.39    2.80
   0   1   7   79.69    2.80
   1   0  -7 4052.89  120.49
  -1   0   7 4161.28  120.59
  -1   0   7 4258.17  120.59
   2   1  -7  297.77    9.80
  -2  -1   7  286.57    9.60
  -2  -1   7  310.47    9.70
   3   2  -7  355.36   12.10
  -3  -2   7  341.57   11.80
   4   3  -7    2.30    2.30
  -4  -3   7    7.60    2.00
  -4  -4  -7    6.40    2.20
  -4  -4  -7    4.60    1.60
   4   4   7    7.60    2.20
  -3  -3  -7   62.39    3.90
  -3  -3  -7   66.79    3.40
   3   3   7   67.79    3.70
  -2  -2  -7   49.20    2.20
  -2  -2  -7   46.40    2.50
   2   2   7   44.90    2.40
  -1  -1  -7 1022.60   29.80
  -1  -1  -7  994.80   29.40
   1   1   7  991.90   29.70
   0   0  -7   70.19    2.50
   0   0  -7   69.89    2.30
   0   0   7   73.09    2.50
   0   0   7   67.59    2.40
   1   1  -7 6263.77  181.48
  -1  -1   7 6222.88  181.38
  -1  -1   7 6303.37  181.38
   2   2  -7   63.89    3.10
  -2  -2   7   58.59    2.90
   3   3  -7  973.70   30.70
  -3  -3   7  975.80   30.10
   4   4  -7    1.90    2.00
  -4  -4   7    2.00    1.80
  -4  -3  -7   28.80    2.90
  -4  -3  -7   34.70    3.80
   4   3   7   22.60    3.00
  -3  -2  -7 1550.04   45.00
  -3  -2  -7 1494.95   46.00
   3   2   7 1479.65   45.40
  -2  -1  -7   84.79    3.80
  -2  -1  -7   89.59    3.30
   2   1   7   95.59    3.80
  -1   0  -7   64.99    2.50
  -1   0  -7   62.09    2.50
   0   1  -7    0.70    0.30
   0   1  -7    0.70    0.50
   0  -1   7    0.30    0.30
   0  -1   7    0.30    0.50
   1   2  -7  438.66   13.70
  -1  -2   7  441.16   13.50
  -1  -2   7  443.76   13.50
   2   3  -7   47.60    2.80
  -2  -3   7   51.99    2.70
   3   4  -7  344.97   12.50
  -3  -4   7  327.47   11.80
  -4  -2  -7   42.20    3.00
  -4  -2  -7   56.89    4.20
   4   2   7   52.99    4.10
  -3  -1  -7    3.40    0.90
  -3  -1  -7    2.20    1.20
   3   1   7    3.20    1.20
   3   1   7    3.00    1.10
  -2   0  -7   84.99    3.00
  -2   0  -7   82.29    3.40
  -2   0  -7   83.19    3.50
  -1   1  -7  327.07   10.20
  -1   1  -7  326.47   10.10
   1  -1   7  329.77   10.20
   0   2  -7    3.70    0.60
   0  -2   7    2.60    0.50
   1   3  -7  814.82   24.30
   1   3  -7  825.32   25.00
  -1  -3   7  835.02   24.70
   2   4  -7  171.38    6.70
  -2  -4   7  155.38    6.20
   3   5  -7   93.59    5.40
  -3  -5   7   99.59    5.00
  -4  -1  -7   20.20    2.90
  -4  -1  -7   22.50    3.40
   4   1   7   21.00    2.80
  -3   0  -7   42.30    2.90
  -3   0  -7   36.60    2.60
  -3   0  -7   38.90    2.10
   3   0   7   39.80    2.60
  -2   1  -7  160.48    5.70
  -2   1  -7  147.99    5.60
   2  -1   7  159.48    5.10
   2  -1   7  159.28    5.60
  -1   2  -7   40.10    1.90
  -1   2  -7   37.20    1.80
   1  -2   7   35.20    2.00
   0   3  -7  127.59    4.30
   0   3  -7  112.69    4.00
   0  -3   7  104.59    3.90
   0  -3   7  119.29    4.30
   1   4  -7  347.97   11.60
   1   4  -7  357.46   11.00
  -1  -4   7  358.66   11.40
   2   5  -7   91.19    4.80
  -2  -5   7   97.99    4.50
   3   6  -7  125.19    6.60
  -3  -6   7  123.39    6.00
  -4   0  -7   19.70    2.90
  -4   0  -7   18.50    2.80
  -3   1  -7    5.10    1.50
  -3   1  -7    3.10    1.10
   3  -1   7    6.30    1.70
   3  -1   7    4.50    1.10
   2  -2   7   15.80    1.70
   2  -2   7   14.00    1.00
  -1   3  -7   66.29    2.70
  -1   3  -7   69.79    2.80
   1  -3   7   63.89    3.00
   1  -3   7   59.99    2.30
   0   4  -7   49.30    2.40
   0   4  -7   53.09    2.30
   0  -4   7   43.00    2.40
   0  -4   7   49.70    2.20
   1   5  -7  129.59    4.70
   1   5  -7  124.59    5.30
  -1  -5   7  126.09    5.00
   2   6  -7    9.40    1.90
  -2  -6   7    9.90    2.00
  -4   1  -7    0.60    1.70
  -4   1  -7    0.30    1.70
  -3   2  -7   76.59    3.90
  -3   2  -7   64.79    3.80
   3  -2   7   66.69    4.30
  -2   3  -7   59.79    3.00
   2  -3   7   52.99    2.20
   2  -3   7   55.39    3.20
  -1   4  -7  241.48    8.20
  -1   4  -7  237.08    8.00
   1  -4   7  247.48    8.50
   1  -4   7  245.38    7.80
   0   5  -7  753.62   23.10
   0   5  -7  756.42   23.00
   0  -5   7  765.42   22.90
   0  -5   7  737.93   23.10
   1   6  -7   82.89    3.60
   1   6  -7   73.99    4.00
  -1  -6   7   84.79    4.00
   2   7  -7   63.09    4.20
  -2  -7   7   61.59    4.00
  -4   2  -7   22.10    3.10
   4  -2   7   25.30    3.80
  -3   3  -7   34.70    2.90
   3  -3   7   40.80    3.30
  -2   4  -7   35.90    2.50
   2  -4   7   35.10    2.80
  -1   5  -7    7.20    1.40
   1  -5   7    6.00    1.60
   1  -5   7    5.20    1.10
   0   6  -7  306.07   10.40
   0   6  -7  321.27   10.50
   0  -6   7  298.27   10.30
   1   7  -7   20.00    2.60
   1   7  -7   20.30    2.20
  -1  -7   7   19.70    2.50
  -4   3  -7  150.38    7.50
   4  -3   7  150.68    9.50
  -3   4  -7    0.30    1.20
   3  -4   7   -2.80    1.90
  -2   5  -7   28.00    2.30
   2  -5   7   26.80    3.00
  -1   6  -7  348.67   11.80
   1  -6   7  320.87   11.90
   1  -6   7  351.86   11.30
   0   7  -7    7.00    1.60
   0   7  -7    9.00    1.60
   0  -7   7    9.80    1.80
   1   8  -7    7.50    2.00
  -1  -8   7    6.90    2.00
  -3   5  -7    4.80    1.70
   3  -5   7    7.20    3.30
  -2   6  -7    0.10    1.10
   2  -6   7    0.30    1.90
  -1   7  -7   30.90    3.10
   1  -7   7   30.70    3.60
   0   8  -7   17.90    2.40
   0  -8   7   18.80    2.50
  -3   6  -7    3.90    1.80
   3  -6   7    6.50    3.00
  -2   7  -7    3.50    1.50
   2  -7   7    1.40    2.30
  -1   8  -7    1.70    1.50
   1  -8   7    2.20    2.50
   1  -8  -8  121.29    5.90
  -1   8   8  114.29    5.80
   2  -7  -8  134.19    6.20
  -2   7   8  120.19    6.00
   3  -6  -8    3.70    1.90
  -3   6   8    4.50    2.40
  -3   6   8    5.80    1.80
   0  -8  -8   34.70    3.50
   0   8   8   33.50    2.90
   1  -7  -8   70.99    4.00
  -1   7   8   71.09    4.10
   2  -6  -8   29.30    3.00
  -2   6   8   24.80    2.80
  -2   6   8   24.20    3.20
   3  -5  -8   26.70    3.10
  -3   5   8   28.30    4.10
  -3   5   8   27.60    2.90
  -1  -8  -8   18.20    2.60
   1   8   8   15.70    2.50
   0  -7  -8   41.50    3.00
   0   7   8   44.80    3.10
   1  -6  -8   19.00    2.10
  -1   6   8   20.50    2.30
   2  -5  -8    6.40    1.50
  -2   5   8    3.20    1.20
  -2   5   8    2.70    1.60
   3  -4  -8   12.40    2.10
  -3   4   8   11.40    1.80
  -3   4   8   12.60    2.60
   4  -3  -8   86.79    5.40
  -4   3   8   87.79    6.70
  -2  -8  -8   12.80    2.30
   2   8   8   12.60    2.30
   2   8   8   17.10    2.60
  -1  -7  -8   13.30    1.90
   1   7   8   13.70    2.00
   1   7   8   12.10    1.60
   0  -6  -8  327.57   11.40
   0   6   8  345.97   11.70
   1  -5  -8  248.28    8.60
  -1   5   8  243.78    8.70
   2  -4  -8   70.29    3.60
  -2   4   8   74.69    4.00
  -2   4   8   73.69    3.50
   3  -3  -8   32.50    2.90
  -3   3   8   29.00    3.30
  -3   3   8   27.30    2.20
   4  -2  -8   26.90    3.20
  -4   2   8   23.60    3.70
  -2  -7  -8  309.47   11.30
   2   7   8  311.87   11.80
   2   7   8  325.47   11.80
   1   6   8   23.90    2.30
   0  -5  -8  334.17   10.90
   0   5   8  317.27   10.80
   1  -4  -8   64.19    3.00
  -1   4   8   64.19    3.00
  -1   4   8   58.69    3.00
   2  -3  -8  358.56   12.50
  -2   3   8  401.26   12.50
  -2   3   8  400.56   13.10
   3  -2  -8   33.90    2.70
  -3   2   8   37.20    2.40
  -3   2   8   37.30    3.00
   4  -1  -8   11.50    2.40
  -4   1   8   10.20    2.90
  -2  -6  -8   23.00    2.40
   2   6   8   27.90    2.90
  -1  -5  -8   56.79    3.00
  -1  -5  -8   60.29    3.00
   1   5   8   56.89    3.10
   0  -4  -8   31.30    1.80
   0   4   8   31.80    1.90
   1  -3  -8    1.40    0.60
  -1   3   8    1.80    0.80
  -1   3   8    1.40    0.60
   2  -2  -8  135.99    5.30
  -2   2   8  146.29    5.60
  -2   2   8  144.79    5.00
   3  -1  -8   50.59    3.10
   3  -1  -8   54.69    2.90
  -3   1   8   48.60    3.30
  -3   1   8   54.49    2.80
   4   0  -8   19.90    2.90
  -4   0   8   18.70    3.30
  -3  -6  -8    2.30    1.30
   3   6   8    3.60    1.70
  -2  -5  -8   25.90    2.10
  -2  -5  -8   26.40    2.40
   2   5   8   30.30    2.40
  -1  -4  -8  160.18    5.70
  -1  -4  -8  149.19    5.60
   1   4   8  153.38    5.70
   0  -3  -8  505.85   15.60
   0   3   8  518.85   15.70
   2  -1  -8 1350.96   41.10
  -2   1   8 1387.26   40.60
  -2   1   8 1404.16   41.20
   3   0  -8  177.28    6.60
  -3   0   8  166.68    6.90
  -3   0   8  178.08    6.70
   4   1  -8    6.50    1.90
  -4  -1   8    5.50    2.00
  -3  -5  -8  138.69    6.50
  -3  -5  -8  128.39    5.80
   3   5   8  142.69    6.50
  -2  -4  -8  319.17   11.20
  -2  -4  -8  335.97   11.00
   2   4   8  334.57   11.10
  -1  -3  -8   23.10    1.40
  -1  -3  -8   25.50    1.60
   1   3   8   20.50    1.50
   0  -2  -8  699.33   21.30
   0  -2  -8  720.63   21.20
   0   2   8  722.83   21.30
   1  -1  -8  125.09    4.20
  -1   1   8  117.39    4.20
  -1   1   8  111.69    3.90
   2   0  -8   94.69    3.80
  -2   0   8  102.39    3.40
  -2   0   8   94.49    4.00
  -2   0   8  100.79    3.90
   3   1  -8   32.80    2.70
  -3  -1   8   36.80    2.60
  -3  -1   8   38.00    2.80
   4   2  -8    6.00    2.10
  -4  -2   8    4.80    2.00
  -3  -4  -8    2.10    1.20
  -3  -4  -8    2.20    1.60
   3   4   8    3.60    1.50
  -2  -3  -8  146.89    5.30
  -2  -3  -8  145.99    5.70
   2   3   8  145.39    5.60
  -1  -2  -8    5.20    0.80
  -1  -2  -8    5.80    1.00
   1   2   8    6.50    1.00
   0  -1  -8  714.13   21.30
   0  -1  -8  712.83   21.30
   0   1   8  730.53   21.30
   0   1   8  724.73   21.30
   1   0  -8  246.28    7.90
  -1   0   8  247.58    8.00
  -1   0   8  254.37    7.90
   2   1  -8  368.66   11.80
  -2  -1   8  370.36   11.70
  -2  -1   8  364.86   11.70
   3   2  -8    4.20    1.50
  -3  -2   8    2.50    1.20
   4   3  -8    1.70    1.90
  -4  -3   8    1.50    1.60
  -4  -4  -8  145.59    6.70
  -4  -4  -8  160.28    7.90
   4   4   8  157.38    7.50
  -3  -3  -8   -0.40    1.10
  -3  -3  -8   -0.40    0.90
   3   3   8   -0.70    1.10
  -2  -2  -8  118.49    4.20
  -2  -2  -8  115.39    4.60
   2   2   8  110.69    4.50
  -1  -1  -8    0.40    0.50
  -1  -1  -8    0.50    0.40
   1   1   8    2.30    0.60
   0   0  -8   40.50    1.50
   0   0  -8   37.80    1.70
   0   0   8   38.30    1.70
   0   0   8   43.30    1.60
  -1  -1   8   33.50    1.70
   2   2  -8  538.55   17.10
  -2  -2   8  545.15   16.90
   3   3  -8    9.80    2.00
  -3  -3   8    8.80    1.70
   4   4  -8    0.70    1.90
  -4  -4   8    1.00    1.60
  -4  -3  -8  414.46   13.90
  -4  -3  -8  411.86   16.20
   4   3   8  384.06   14.90
  -3  -2  -8   36.60    2.30
  -3  -2  -8   46.30    3.10
   3   2   8   36.10    2.80
  -2  -1  -8 1682.33   49.20
  -2  -1  -8 1673.43   49.90
   2   1   8 1690.03   49.80
  -1   0  -8   25.30    1.50
  -1   0  -8   26.40    1.40
   0   1  -8  445.56   13.80
   0   1  -8  462.95   13.50
   0  -1   8  443.86   13.70
   0  -1   8  462.55   13.40
   1   2  -8  413.46   12.80
  -1  -2   8  387.16   12.50
  -1  -2   8  425.06   12.60
   2   3  -8  163.98    6.30
  -2  -3   8  162.78    6.10
   3   4  -8    3.00    1.70
  -3  -4   8    4.80    1.50
  -4  -2  -8  529.45   18.70
  -4  -2  -8  495.45   16.50
   4   2   8  498.85   17.50
  -3  -1  -8    6.10    1.50
  -3  -1  -8    6.10    1.10
   3   1   8    6.50    1.30
   3   1   8    5.30    1.40
  -2   0  -8   43.50    1.80
  -2   0  -8   40.50    2.30
  -2   0  -8   42.00    2.30
  -1   1  -8   36.80    1.80
   0   2  -8   73.69    2.60
   0   2  -8   75.69    3.00
   0  -2   8   71.79    2.60
   0  -2   8   71.49    3.00
   1   3  -8   25.10    1.80
   1   3  -8   20.70    1.10
  -1  -3   8   22.30    1.50
   2   4  -8  457.95   15.20
  -2  -4   8  443.46   14.60
   3   5  -8   18.30    2.80
  -3  -5   8   18.00    2.50
  -4  -1  -8    7.10    2.30
   4   1   8    4.30    1.90
  -3   0  -8    1.60    0.80
  -3   0  -8    1.00    1.00
  -3   0  -8    1.60    1.20
   3   0   8    0.20    1.10
  -2   1  -8   15.80    1.30
  -2   1  -8   17.70    1.50
   2  -1   8   18.40    1.00
   2  -1   8   17.40    1.70
  -1   2  -8  229.08    7.40
  -1   2  -8  232.58    7.40
   1  -2   8  217.88    7.50
   0   3  -8   93.39    3.60
   0   3  -8   92.39    3.30
   0  -3   8   92.79    3.60
   0  -3   8   90.39    3.20
   1   4  -8   83.29    3.80
   1   4  -8   80.39    3.00
  -1  -4   8   81.69    3.50
   2   5  -8 1192.78   36.60
  -2  -5   8 1180.58   36.10
   3   6  -8   10.30    2.40
  -3  -6   8    7.80    2.00
  -4   0  -8    5.30    2.30
  -3   1  -8   12.60    2.00
  -3   1  -8    8.40    1.50
   3  -1   8   10.20    1.70
  -2   2  -8  274.77    9.10
  -2   2  -8  263.97    8.90
   2  -2   8  259.97    9.00
  -1   3  -8  371.16   11.30
  -1   3  -8  359.26   11.40
   1  -3   8  340.97   10.80
   1  -3   8  363.16   11.60
   0   4  -8    3.30    0.90
   0   4  -8    5.00    0.90
   0  -4   8    7.60    1.20
   0  -4   8    3.90    0.80
   1   5  -8  312.07   10.30
   1   5  -8  326.87   11.10
  -1  -5   8  331.57   10.70
   2   6  -8   61.99    4.00
  -2  -6   8   67.49    3.90
  -4   1  -8    5.90    2.00
  -4   1  -8    4.70    2.00
   4  -1   8    3.90    2.40
  -3   2  -8   90.59    4.60
  -3   2  -8   94.89    4.70
   3  -2   8   98.69    4.70
  -2   3  -8   55.49    3.10
  -2   3  -8   63.39    3.00
   2  -3   8   60.99    3.40
   1  -4   8   76.69    3.70
   0   5  -8   90.39    3.70
   0   5  -8   85.29    3.90
   0  -5   8   88.59    3.70
   0  -5   8   86.69    4.00
   1   6  -8  112.89    4.40
   1   6  -8  102.29    4.90
  -1  -6   8  111.19    4.80
   2   7  -8   14.00    2.70
  -2  -7   8   17.50    2.60
  -4   2  -8   15.20    2.80
  -3   3  -8   28.00    3.10
  -3   3  -8   24.80    2.70
   3  -3   8   28.40    3.00
  -2   4  -8  168.68    6.70
   2  -4   8  181.08    7.30
  -1   5  -8    2.40    1.00
  -1   5  -8    1.10    0.90
   1  -5   8    4.50    1.00
   1  -5   8    1.00    1.30
   0   6  -8  271.97    9.80
   0   6  -8  293.57    9.80
   0  -6   8  279.97    9.60
   1   7  -8   20.00    2.60
  -1  -7   8   19.10    2.40
  -4   3  -8   72.09    5.10
   4  -3   8   82.89    6.50
  -3   4  -8    4.10    1.60
   3  -4   8    5.90    2.80
  -2   5  -8  147.89    6.20
   2  -5   8  143.19    6.50
  -1   6  -8  193.58    7.40
   1  -6   8  189.08    7.70
   0   7  -8    2.40    1.30
   0   7  -8    4.10    1.40
   0  -7   8    3.40    1.50
   1   8  -8    5.10    1.70
  -1  -8   8    4.70    1.90
  -3   5  -8   12.90    2.30
   3  -5   8   13.90    3.90
  -2   6  -8    1.90    1.20
   2  -6   8    2.20    2.20
  -1   7  -8    0.50    1.20
   1  -7   8    2.20    1.90
   0   8  -8    0.10    1.20
   0  -8   8    3.40    1.80
  -3   6  -8    9.30    2.20
   3  -6   8   10.00    4.10
  -2   7  -8   41.00    3.40
   2  -7   8   44.10    4.70
  -1   8  -8    8.60    2.00
   1  -8   8   10.10    2.80
   1  -8  -9    3.60    1.70
  -1   8   9    2.90    1.40
   2  -7  -9   29.00    3.10
  -2   7   9   26.50    3.10
   3  -6  -9    8.50    2.30
  -3   6   9    8.40    2.80
  -3   6   9   11.10    2.10
   0  -8  -9   19.20    2.60
   0   8   9   14.90    2.20
   1  -7  -9  127.39    5.80
  -1   7   9  124.89    5.90
   2  -6  -9    4.40    1.60
  -2   6   9    3.30    1.90
  -2   6   9    3.50    1.40
   3  -5  -9   24.60    3.00
  -3   5   9   30.30    4.10
  -3   5   9   25.00    2.80
  -1  -8  -9   40.10    3.30
   1   8   9   46.90    3.50
   0  -7  -9  112.29    5.20
   0   7   9  110.29    5.20
   1  -6  -9  291.27   10.20
  -1   6   9  288.17   10.30
   2  -5  -9   31.00    2.50
  -2   5   9   30.90    2.80
  -2   5   9   29.10    2.40
   3  -4  -9  256.37    9.50
  -3   4   9  232.38    8.90
  -3   4   9  247.88   10.40
   4  -3  -9   23.60    3.10
  -4   3   9   19.90    3.60
  -1  -7  -9  191.88    7.60
   1   7   9  186.98    7.60
   0  -6  -9  630.34   19.50
   0   6   9  592.94   19.50
   1  -5  -9   45.50    2.70
  -1   5   9   48.20    2.80
  -1   5   9   48.90    2.90
   2  -4  -9   25.80    2.20
  -2   4   9   25.50    2.60
  -2   4   9   25.50    2.10
   3  -3  -9   18.10    2.40
  -3   3   9   13.30    1.70
  -3   3   9   12.80    2.40
   4  -2  -9   62.79    4.60
  -4   2   9   67.59    5.40
  -2  -7  -9   13.10    2.10
   2   7   9   10.40    2.00
   2   7   9   10.10    2.10
  -1  -6  -9  552.14   17.60
   1   6   9  534.75   17.50
   0  -5  -9    3.40    0.90
   0   5   9    4.20    1.00
   1  -4  -9   36.90    2.20
  -1   4   9   38.80    2.30
  -1   4   9   40.70    2.30
   2  -3  -9  367.76   12.60
  -2   3   9  377.86   12.80
  -2   3   9  412.46   12.50
   3  -2  -9    3.60    1.40
  -3   2   9    2.30    1.50
  -3   2   9    4.20    1.20
   4  -1  -9    6.20    2.00
  -4   1   9    2.80    2.40
  -2  -6  -9    4.30    1.60
  -2  -6  -9    3.30    1.30
   2   6   9    3.80    1.60
  -1  -5  -9  128.39    5.10
  -1  -5  -9  126.29    5.00
   1   5   9  123.19    5.10
   0  -4  -9    2.10    0.70
   0   4   9    2.30    0.80
   1  -3  -9   75.79    3.20
  -1   3   9   77.19    3.20
  -1   3   9   75.59    3.30
   2  -2  -9  437.46   13.90
  -2   2   9  410.76   14.00
  -2   2   9  447.76   13.50
   3  -1  -9   36.40    2.60
  -3   1   9   35.40    2.90
   4   0  -9   38.10    3.80
  -4   0   9   37.20    4.80
  -3  -6  -9   18.80    2.50
   3   6   9   28.90    3.40
  -2  -5  -9   14.80    1.90
  -2  -5  -9    8.90    1.70
   2   5   9   13.00    2.00
  -1  -4  -9   57.39    2.70
  -1  -4  -9   58.09    2.70
   1   4   9   53.19    2.80
   0  -3  -9  548.05   16.70
   0   3   9  548.55   16.80
   1  -2  -9 1438.56   42.60
  -1   2   9 1450.05   42.40
  -1   2   9 1444.56   42.70
   3   0  -9   56.59    3.30
  -3   0   9   61.09    3.30
  -3   0   9   59.49    3.50
   4   1  -9    2.40    1.80
  -4  -1   9    2.40    1.70
  -4  -1   9    5.50    2.40
  -3  -5  -9  291.87   11.00
  -3  -5  -9  265.87   10.10
   3   5   9  280.67   10.60
  -2  -4  -9  116.59    4.60
  -2  -4  -9  107.29    4.80
   2   4   9  105.29    4.60
  -1  -3  -9    2.80    0.70
  -1  -3  -9    2.20    0.70
   1   3   9    3.90    0.90
   0  -2  -9  150.88    4.90
   0  -2  -9  142.29    4.80
   0   2   9  141.29    4.90
   1  -1  -9   15.20    1.10
  -1   1   9   13.30    0.90
  -1   1   9   13.80    1.30
   2   0  -9    5.00    1.00
  -2   0   9    4.20    0.60
  -2   0   9    2.40    0.90
  -2   0   9    4.50    1.10
   3   1  -9  150.38    6.10
  -3  -1   9  160.48    6.20
  -3  -1   9  148.29    6.10
   4   2  -9    8.40    2.50
  -4  -2   9   14.20    2.50
  -3  -4  -9   26.00    2.20
  -3  -4  -9   32.10    3.30
   3   4   9   29.70    2.90
  -2  -3  -9   12.90    1.70
  -2  -3  -9   15.40    1.50
   2   3   9   16.00    1.80
  -1  -2  -9   70.99    2.70
  -1  -2  -9   74.29    3.00
   1   2   9   68.19    2.90
   0  -1  -9   25.70    1.20
   0  -1  -9   24.80    1.30
   0   1   9   20.40    1.20
   0   1   9   23.40    1.30
   1   0  -9  396.76   12.40
  -1   0   9  411.26   12.50
  -1   0   9  409.46   12.50
   2   1  -9   14.90    1.60
  -2  -1   9   12.60    1.50
  -2  -1   9   14.80    1.50
   3   2  -9   78.29    4.30
  -3  -2   9   75.09    4.00
   4   3  -9   13.80    2.80
  -4  -3   9   11.40    2.40
  -4  -4  -9   17.40    2.30
  -4  -4  -9   14.70    2.90
   4   4   9   16.90    2.80
  -3  -3  -9    4.30    1.20
  -3  -3  -9    2.50    1.50
   3   3   9    3.60    1.40
  -2  -2  -9   17.50    1.70
  -2  -2  -9   21.40    1.40
   2   2   9   19.00    1.70
  -1  -1  -9  574.94   17.40
  -1  -1  -9  571.04   16.90
   1   1   9  566.04   17.30
   0   0  -9  256.57    7.90
   0   0  -9  251.67    7.60
   0   0   9  242.88    7.70
   0   0   9  253.67    7.90
   1   1  -9 1922.21   56.49
  -1  -1   9 1954.10   56.29
  -1  -1   9 1906.71   56.39
   2   2  -9    6.70    1.30
  -2  -2   9    5.10    1.10
  -2  -2   9    4.50    1.10
   3   3  -9  137.49    6.30
  -3  -3   9  145.69    6.10
   4   4  -9   10.60    2.60
  -4  -4   9   10.10    2.30
  -4  -3  -9   23.40    2.50
  -4  -3  -9   22.80    3.10
   4   3   9   20.00    2.80
  -3  -2  -9  297.07    9.80
  -3  -2  -9  299.97   10.80
   3   2   9  285.17   10.50
  -2  -1  -9    8.90    1.30
  -2  -1  -9   10.60    0.90
   2   1   9    7.20    1.10
  -1   0  -9  414.56   12.50
  -1   0  -9  393.06   12.50
   0   1  -9 1045.50   29.60
   0   1  -9 1013.50   29.20
   0  -1   9 1014.70   29.50
   0  -1   9  914.71   29.10
   1   2  -9  637.44   19.50
  -1  -2   9  622.64   19.30
  -1  -2   9  655.23   19.30
   2   3  -9    3.30    1.20
  -2  -3   9    2.90    1.00
   3   4  -9   14.30    2.50
  -3  -4   9   13.00    2.20
   4   2   9   30.60    3.40
  -3  -1  -9  171.78    7.00
  -3  -1  -9  173.78    6.00
   3   1   9  162.08    6.10
   3   1   9  163.98    6.70
  -2   0  -9   44.80    2.50
  -2   0  -9   47.30    1.90
  -2   0  -9   45.20    2.40
  -1   1  -9 2230.18   66.99
  -1   1  -9 2299.17   66.99
   1  -1   9 2348.86   66.99
   0   2  -9    4.10    0.90
   0   2  -9    3.80    0.60
   0  -2   9    1.80    0.50
   0  -2   9    3.10    0.80
   1   3  -9    0.50    0.70
   1   3  -9    0.90    0.40
  -1  -3   9    1.10    0.80
  -1  -3   9    1.30    0.70
   2   4  -9   55.79    3.40
  -2  -4   9   50.39    3.00
   3   5  -9   74.59    4.80
  -3  -5   9   82.39    4.60
  -4  -1  -9   10.00    2.30
   4   1   9   11.50    2.40
  -3   0  -9   49.40    2.40
  -3   0  -9   48.20    3.10
  -3   0  -9   45.20    2.90
   3   0   9   47.70    2.90
  -2   1  -9   23.20    1.70
  -2   1  -9   26.50    1.80
   2  -1   9   22.10    1.90
  -1   2  -9  107.39    4.00
  -1   2  -9  111.09    4.00
   1  -2   9  106.39    4.10
   0   3  -9    8.20    1.10
   0   3  -9   10.20    0.90
   0  -3   9    8.70    1.10
   1   4  -9   67.09    3.30
   1   4  -9   58.79    2.40
  -1  -4   9   64.69    3.00
   2   5  -9    8.20    1.70
   3   6  -9  203.68    9.00
  -3  -6   9  195.08    8.30
  -4   0  -9    6.30    2.10
  -3   1  -9  117.59    5.30
  -3   1  -9  107.69    5.00
   3  -1   9  112.59    5.00
  -2   2  -9    9.70    1.30
   2  -2   9    7.80    1.40
  -1   3  -9 2211.08   64.89
  -1   3  -9 2171.38   64.79
   1  -3   9 2249.07   65.09
   0   4  -9  117.29    4.20
   0   4  -9  117.39    4.60
   0  -4   9  111.79    4.50
   0  -4   9  111.59    4.10
   1   5  -9   43.60    2.20
   1   5  -9   42.80    2.90
  -1  -5   9   45.20    2.70
   2   6  -9   99.39    5.40
  -2  -6   9  114.49    5.20
  -4   1  -9   19.20    3.00
  -4   1  -9   18.10    2.80
   4  -1   9   17.40    3.60
  -3   2  -9  103.59    4.80
  -3   2  -9   86.19    4.50
   3  -2   9  101.99    5.20
  -2   3  -9   21.00    1.90
  -2   3  -9   16.70    1.90
   2  -3   9   16.70    2.00
  -1   4  -9  231.98    8.00
  -1   4  -9  236.58    8.00
   1  -4   9  239.88    8.40
   1  -4   9  231.88    7.40
   0   5  -9   32.40    2.00
   0   5  -9   32.70    2.30
   0  -5   9   35.50    2.10
   0  -5   9   30.60    2.40
   1   6  -9   32.60    2.70
   1   6  -9   31.80    2.10
  -1  -6   9   30.00    2.50
   2   7  -9    3.80    2.00
  -2  -7   9    3.20    1.70
  -4   2  -9    0.50    1.70
   4  -2   9    0.40    2.30
  -3   3  -9   95.09    4.80
  -3   3  -9   97.59    4.70
   3  -3   9   95.09    5.70
  -2   4  -9  151.88    6.00
   2  -4   9  149.69    6.50
  -1   5  -9   25.20    2.00
  -1   5  -9   27.40    2.10
   1  -5   9   26.70    2.50
   1  -5   9   27.60    1.80
   0   6  -9  119.89    4.70
   0   6  -9  106.49    4.90
   0  -6   9  105.79    5.10
   0  -6   9  114.99    4.70
   1   7  -9   12.80    2.30
  -1  -7   9   14.20    2.20
  -4   3  -9   20.60    3.20
   4  -3   9   22.90    4.80
  -3   4  -9    9.30    2.00
   3  -4   9   10.40    2.80
  -2   5  -9   11.70    1.70
   2  -5   9   16.00    2.60
  -1   6  -9   50.39    3.60
  -1   6  -9   53.49    3.20
   1  -6   9   49.70    3.70
   0   7  -9  167.28    6.70
   0   7  -9  164.98    6.80
   0  -7   9  166.28    6.60
   1   8  -9   43.10    3.60
  -1  -8   9   51.49    3.80
  -3   5  -9   19.20    2.70
   3  -5   9   22.20    4.50
  -2   6  -9   55.39    3.70
   2  -6   9   58.29    4.80
  -1   7  -9   35.60    3.00
   1  -7   9   36.10    3.80
   0   8  -9   26.50    2.90
  -3   6  -9    8.30    2.20
  -2   7  -9   98.09    5.40
   2  -7   9  100.59    6.00
  -1   8  -9   -0.40    1.30
   1  -8   9    1.90    2.30
   1  -8 -10  109.59    5.70
  -1   8  10  109.79    5.70
   2  -7 -10   41.80    3.50
  -2   7  10   43.00    3.40
   0  -8 -10   33.10    3.40
   0   8  10   36.20    3.70
   1  -7 -10   41.10    3.10
  -1   7  10   37.20    3.00
   2  -6 -10   64.19    3.90
  -2   6  10   55.09    4.00
  -2   6  10   52.19    3.50
   3  -5 -10   41.10    3.60
  -3   5  10   46.40    4.80
  -3   5  10   40.00    3.00
  -1  -8 -10    4.70    1.70
   1   8  10    5.90    1.80
   0  -7 -10   26.20    2.90
   0   7  10   28.50    3.00
   1  -6 -10   49.50    3.00
  -1   6  10   50.99    3.10
   2  -5 -10    7.40    1.70
  -2   5  10    4.70    1.40
  -2   5  10    5.50    1.80
   3  -4 -10  124.49    5.90
  -3   4  10  131.79    6.90
  -3   4  10  117.49    5.30
   4  -3 -10   44.70    4.00
  -4   3  10   45.40    5.40
  -1  -7 -10   42.50    3.00
   1   7  10   36.60    3.00
   0  -6 -10  515.75   16.70
   0   6  10  513.65   16.70
   1  -5 -10  107.99    4.70
  -1   5  10  105.09    4.60
   2  -4 -10   92.79    4.30
  -2   4  10   93.69    4.20
  -2   4  10   93.69    4.70
   3  -3 -10   14.80    2.20
  -3   3  10   14.40    1.70
  -3   3  10   14.80    2.60
   4  -2 -10   17.80    2.90
  -4   2  10   22.30    3.60
  -2  -7 -10  379.56   13.80
   2   7  10  413.06   14.20
   2   7  10  403.76   14.20
  -1  -6 -10  314.97   10.90
  -1  -6 -10  326.37   11.10
   1   6  10  315.77   11.20
   0  -5 -10  196.38    7.00
   0   5  10  190.48    7.10
   1  -4 -10   25.70    1.80
  -1   4  10   25.80    1.90
  -1   4  10   23.20    1.90
   2  -3 -10   61.79    3.10
  -2   3  10   53.09    3.20
  -2   3  10   56.79    2.80
   3  -2 -10   30.40    2.60
  -3   2  10   33.50    2.20
  -3   2  10   32.80    2.90
   4  -1 -10   55.79    4.10
  -4   1  10   60.89    5.00
  -2  -6 -10    3.40    1.30
  -2  -6 -10    2.80    1.40
   2   6  10    4.60    1.60
  -1  -5 -10  292.37   10.00
  -1  -5 -10  304.77   10.00
   1   5  10  282.17   10.10
   0  -4 -10    2.70    0.80
   0   4  10    3.10    0.90
   1  -3 -10    2.40    0.80
  -1   3  10    1.10    0.60
  -1   3  10    1.10    0.80
   2  -2 -10   21.60    1.70
  -2   2  10   21.30    1.50
  -2   2  10   21.70    2.00
   3  -1 -10   90.89    4.30
  -3   1  10   84.19    4.60
   4   0 -10  126.29    6.30
  -4   0  10  127.19    6.80
  -3  -6 -10   -0.90    1.60
  -3  -6 -10    3.30    1.50
   3   6  10    3.40    1.90
  -2  -5 -10    3.10    1.10
  -2  -5 -10    1.00    1.20
   2   5  10    2.90    1.30
  -1  -4 -10   92.19    3.90
  -1  -4 -10   99.89    3.90
   1   4  10   96.49    4.10
   0  -3 -10 1268.57   37.60
   0   3  10 1272.57   37.70
   1  -2 -10  415.06   12.90
  -1   2  10  406.76   12.90
  -1   2  10  416.66   12.70
   2  -1 -10  851.21   25.70
  -2   1  10  853.61   25.80
  -2   1  10  830.82   25.00
   3   0 -10    4.10    1.40
  -3   0  10    6.60    1.40
  -3   0  10    5.20    1.60
   4   1 -10   83.49    4.80
  -4  -1  10   79.99    4.80
  -4  -1  10   96.09    5.90
  -3  -5 -10    9.90    1.70
  -3  -5 -10   10.40    2.30
   3   5  10   11.50    2.30
  -2  -4 -10    1.20    1.10
  -2  -4 -10    2.00    1.00
   2   4  10    3.20    1.20
  -1  -3 -10   36.50    1.90
  -1  -3 -10   33.40    2.00
   1   3  10   32.00    1.90
   0  -2 -10 1027.30   30.40
   0  -2 -10 1017.70   30.30
   0   2  10 1034.10   30.40
   1  -1 -10   16.20    1.20
   1  -1 -10   17.60    1.10
  -1   1  10   14.10    0.90
  -1   1  10   12.60    1.30
   2   0 -10   22.10    1.60
  -2   0  10   21.90    1.70
  -2   0  10   23.10    1.90
   3   1 -10   36.20    2.80
  -3  -1  10   38.10    2.70
  -3  -1  10   39.30    3.00
   4   2 -10   35.50    3.70
  -4  -2  10   36.20    3.20
  -3  -4 -10    8.10    1.50
  -3  -4 -10    8.80    2.20
   3   4  10   10.60    2.00
  -2  -3 -10  357.16   12.00
  -2  -3 -10  363.86   11.50
   2   3  10  343.37   11.80
  -1  -2 -10   89.49    3.50
  -1  -2 -10   83.89    3.20
   1   2  10   87.89    3.50
   0  -1 -10  507.25   16.00
   0  -1 -10  544.25   15.90
   0   1  10  530.75   15.90
   0   1  10  532.55   16.00
   1   0 -10  179.78    6.10
  -1   0  10  185.88    6.20
   2   1 -10    9.60    1.40
  -2  -1  10   11.60    1.50
  -2  -1  10    8.70    1.30
   3   2 -10   21.70    2.50
  -3  -2  10   19.60    2.30
  -3  -2  10   25.10    2.60
   4   3 -10   12.20    2.60
  -4  -3  10   16.70    2.70
  -4  -4 -10   42.20    3.20
  -4  -4 -10   45.70    4.30
   4   4  10   47.50    4.50
  -3  -3 -10   29.20    2.80
  -3  -3 -10   29.50    2.20
   3   3  10   31.90    3.00
  -2  -2 -10   25.30    1.50
  -2  -2 -10   22.80    1.90
   2   2  10   26.00    1.90
  -1  -1 -10   -0.10    0.50
  -1  -1 -10    0.20    0.40
   1   1  10    1.40    0.60
   0   0 -10 1901.51   54.59
   0   0 -10 1795.42   54.89
   0   0  10 1879.51   54.79
   0   0  10 1928.41   54.69
   1   1 -10   38.60    2.10
  -1  -1  10   41.70    2.00
  -1  -1  10   51.09    2.20
   2   2 -10  629.54   19.50
  -2  -2  10  613.14   19.20
  -2  -2  10  618.04   19.20
   3   3 -10   31.70    2.90
  -3  -3  10   25.00    2.60
   4   4 -10    3.90    2.00
  -4  -4  10    1.80    1.80
  -4  -3 -10  271.37   10.30
  -4  -3 -10  279.97   11.50
   4   3  10  302.27   11.40
  -3  -2 -10    5.10    1.50
  -3  -2 -10    3.50    1.00
   3   2  10    4.90    1.50
  -2  -1 -10  149.59    5.70
  -2  -1 -10  150.98    5.00
   2   1  10  148.39    5.60
  -1   0 -10   18.10    1.20
  -1   0 -10   23.60    1.50
   1   0  10   20.00    1.30
   0   1 -10 6568.54  197.78
   0   1 -10 7102.69  198.28
   0  -1  10 6747.03  197.18
   0  -1  10 6809.42  197.18
   1   2 -10   19.10    1.50
  -1  -2  10   17.70    1.30
  -1  -2  10   20.40    1.50
   2   3 -10   79.59    4.00
  -2  -3  10   79.49    3.70
   3   4 -10    3.80    1.80
  -3  -4  10    4.50    1.70
  -4  -2 -10  197.08    8.70
   4   2  10  189.18    8.50
  -3  -1 -10    4.20    1.40
  -3  -1 -10    3.00    0.90
   3   1  10    4.30    1.40
  -2   0 -10  178.08    5.70
  -2   0 -10  183.28    6.50
  -2   0 -10  177.08    6.50
  -1   1 -10   45.10    2.10
   0   2 -10  448.36   14.00
   0   2 -10  445.96   13.50
   0  -2  10  448.76   13.90
   0  -2  10  461.45   13.50
   1   3 -10   10.10    0.70
   1   3 -10   13.40    1.60
  -1  -3  10   11.20    1.30
  -1  -3  10    9.30    1.10
   2   4 -10  697.83   22.60
  -2  -4  10  721.13   22.20
   3   5 -10   72.39    4.70
  -3  -5  10   65.29    4.30
  -4  -1 -10   27.20    3.50
   4   1  10   23.10    3.20
  -3   0 -10    4.90    1.30
  -3   0 -10    5.40    1.60
   3   0  10    5.10    1.30
  -2   1 -10   81.99    3.60
  -2   1 -10   76.89    3.40
   2  -1  10   81.19    3.60
  -1   2 -10  151.98    5.40
  -1   2 -10  167.08    5.50
   1  -2  10  145.39    5.50
   0   3 -10  243.98    8.00
   0   3 -10  229.18    7.50
   0  -3  10  240.68    7.90
   0  -3  10  225.98    7.30
   1   4 -10    5.60    0.70
   1   4 -10    5.90    1.30
  -1  -4  10    6.10    1.10
   2   5 -10  449.16   15.70
  -2  -5  10  457.05   15.00
   3   6 -10   63.99    5.20
  -3  -6  10   59.89    4.20
  -4   0 -10    0.40    1.80
   4   0  10   -0.50    1.70
  -3   1 -10   29.30    2.50
  -3   1 -10   44.40    3.10
   3  -1  10   39.50    2.90
  -2   2 -10  116.99    4.60
  -2   2 -10  113.39    4.60
   2  -2  10  109.49    4.80
   0   4 -10    4.60    0.90
   0   4 -10    6.00    1.20
   0  -4  10    4.20    1.20
   0  -4  10    3.10    0.80
   1   5 -10 1181.28   36.20
   1   5 -10 1165.98   35.20
  -1  -5  10 1222.48   35.80
   2   6 -10    4.00    1.80
  -2  -6  10    6.90    1.80
  -4   1 -10    6.40    2.10
  -4   1 -10    5.60    2.10
  -3   2 -10    3.60    1.20
  -3   2 -10   11.20    1.90
   3  -2  10    6.60    1.80
  -2   3 -10   11.20    1.60
  -2   3 -10    8.40    1.40
   2  -3  10    8.00    1.60
  -1   4 -10  138.99    5.30
  -1   4 -10  146.19    5.40
   1  -4  10  140.99    4.70
   1  -4  10  138.99    5.70
   0   5 -10   73.69    3.70
   0   5 -10   72.89    3.30
   0  -5  10   70.89    3.20
   0  -5  10   74.89    3.80
   1   6 -10   50.99    3.40
  -1  -6  10   51.49    3.10
   2   7 -10    8.80    2.30
  -2  -7  10   12.00    2.30
  -4   2 -10    3.60    2.10
   4  -2  10    9.10    3.30
  -3   3 -10   15.40    2.10
   3  -3  10   11.60    2.60
  -2   4 -10    2.60    1.10
  -2   4 -10    5.40    1.30
   2  -4  10    2.30    1.50
  -1   5 -10   34.00    2.30
  -1   5 -10   30.60    2.20
   1  -5  10   28.90    2.70
   0   6 -10   40.90    2.50
   0   6 -10   36.60    2.70
   0  -6  10   38.60    2.50
   0  -6  10   33.90    2.90
   1   7 -10    8.00    1.90
  -1  -7  10   12.70    2.20
  -4   3 -10   14.80    2.90
  -3   4 -10    6.20    1.80
   3  -4  10   10.60    2.90
  -2   5 -10  134.19    5.90
   2  -5  10  145.69    7.20
  -1   6 -10  266.77    9.70
  -1   6 -10  271.67    9.50
   1  -6  10  272.67   10.40
   0   7 -10   27.90    2.90
   0   7 -10   25.30    2.60
   0  -7  10   27.00    2.60
   0  -7  10   28.50    3.20
   1   8 -10   25.70    3.10
  -1  -8  10   32.80    3.30
  -3   5 -10   83.59    5.10
   3  -5  10  100.39    7.60
  -2   6 -10   11.70    2.10
   2  -6  10   14.00    3.10
  -1   7 -10   33.90    2.90
   1  -7  10   31.30    3.70
   0   8 -10    8.20    2.00
  -2   7 -10  137.19    6.40
   2  -7  10  113.69    7.40
  -1   8 -10   -0.20    1.40
   1  -8  10    3.80    2.60
   1  -8 -11    9.20    2.10
  -1   8  11    5.10    1.70
   2  -7 -11   31.50    3.40
  -2   7  11   29.80    3.30
   0  -8 -11    6.90    1.80
   0   8  11    8.10    2.00
   1  -7 -11   99.49    4.90
  -1   7  11   82.49    4.60
   2  -6 -11  143.69    6.50
  -2   6  11  146.09    6.50
  -2   6  11  147.39    6.90
   3  -5 -11   13.80    2.50
  -3   5  11   11.80    2.00
  -3   5  11   11.50    2.90
  -1  -8 -11    5.20    1.70
   1   8  11    4.30    1.80
   0  -7 -11    3.70    1.50
   0   7  11    5.00    1.50
   1  -6 -11  303.87   10.70
  -1   6  11  302.47   10.80
   2  -5 -11    9.40    1.80
  -2   5  11    6.30    1.50
  -2   5  11    7.30    2.00
   3  -4 -11    8.50    2.00
  -3   4  11    8.50    1.60
  -3   4  11    8.50    2.50
   4  -3 -11   46.00    4.50
  -4   3  11   37.80    4.40
  -1  -7 -11   60.09    3.60
   1   7  11   67.69    3.90
   0  -6 -11   82.99    4.10
   0   6  11   86.49    4.20
   1  -5 -11  431.76   14.20
  -1   5  11  426.76   14.10
   2  -4 -11   73.29    3.70
  -2   4  11   74.49    4.20
  -2   4  11   67.59    3.50
   3  -3 -11  116.99    5.50
  -3   3  11  116.19    6.20
  -3   3  11  117.09    4.90
   4  -2 -11   15.20    2.80
  -4   2  11    9.10    2.80
  -2  -7 -11    7.90    1.80
   2   7  11    8.40    2.00
  -1  -6 -11   67.99    3.60
  -1  -6 -11   74.19    3.60
   1   6  11   66.39    3.70
   0  -5 -11   27.50    2.00
   0   5  11   29.40    2.10
   1  -4 -11   43.70    2.50
  -1   4  11   43.90    2.50
  -1   4  11   48.50    2.70
   2  -3 -11   83.39    3.90
  -2   3  11   81.69    4.20
  -2   3  11   95.99    3.80
   3  -2 -11    7.00    1.60
  -3   2  11    8.30    2.00
   4  -1 -11    6.60    2.00
  -4   1  11    3.00    2.50
  -2  -6 -11   11.90    2.00
  -2  -6 -11   10.70    1.90
   2   6  11   14.30    2.40
  -1  -5 -11   86.79    3.90
  -1  -5 -11   88.09    3.90
   1   5  11   84.49    4.20
   0  -4 -11   71.49    3.20
   0   4  11   76.19    3.40
   1  -3 -11  168.48    6.20
  -1   3  11  172.88    6.20
  -1   3  11  184.18    6.20
   2  -2 -11    5.90    1.20
  -2   2  11    3.50    1.20
  -2   2  11    4.80    0.90
   3  -1 -11  136.69    5.80
  -3   1  11  133.59    6.10
   4   0 -11  132.49    6.60
  -4   0  11  135.99    7.30
  -3  -6 -11   12.40    2.50
  -3  -6 -11    8.40    1.90
   3   6  11   12.60    2.60
  -2  -5 -11   57.29    3.60
  -2  -5 -11   62.89    3.40
   2   5  11   63.29    3.60
  -1  -4 -11  492.15   15.70
  -1  -4 -11  494.65   15.80
   1   4  11  516.65   16.00
   1  -2 -11  665.43   20.40
  -1   2  11  682.43   20.20
  -1   2  11  663.33   20.40
   2  -1 -11  248.18    8.50
  -2   1  11  256.77    8.70
  -2   1  11  242.28    7.80
   3   0 -11  235.08    8.50
  -3   0  11  221.98    8.80
   4   1 -11   19.10    2.60
  -4  -1  11   17.40    2.70
  -4  -1  11   17.30    3.10
  -3  -5 -11    4.10    1.30
  -3  -5 -11    3.20    1.80
   3   5  11    3.20    1.70
  -2  -4 -11  230.18    7.80
  -2  -4 -11  216.28    8.20
   2   4  11  209.88    8.00
  -1  -3 -11  925.21   27.40
  -1  -3 -11  904.81   27.60
   1   3  11  909.81   27.60
   0  -2 -11   97.69    3.50
   0  -2 -11   97.39    3.50
   0   2  11   93.69    3.60
   1  -1 -11   96.59    3.60
   1  -1 -11   89.39    3.40
  -1   1  11   96.69    3.70
  -1   1  11   94.69    3.30
   2   0 -11   82.19    3.50
  -2   0  11   86.39    3.70
  -2   0  11   82.19    3.70
   3   1 -11   15.20    2.10
  -3  -1  11   17.20    2.10
  -3  -1  11   15.30    2.30
   4   2 -11   23.50    3.10
  -4  -2  11   16.10    2.70
  -3  -4 -11   22.60    2.30
  -3  -4 -11   17.40    2.60
   3   4  11   20.10    2.60
  -2  -3 -11  103.79    4.90
  -2  -3 -11  131.89    4.70
   2   3  11  121.29    4.90
  -1  -2 -11   40.40    1.90
  -1  -2 -11   41.00    2.10
   1   2  11   38.30    2.10
   0  -1 -11  416.66   12.10
   0  -1 -11  368.46   11.90
   0   1  11  407.06   12.00
   0   1  11  371.06   11.90
   1   0 -11   26.90    1.50
   1   0 -11   24.20    1.50
  -1   0  11   26.40    1.70
   2   1 -11  105.39    4.40
  -2  -1  11  105.59    4.40
  -2  -1  11  105.49    4.30
   3   2 -11   68.99    4.10
  -3  -2  11   72.39    4.00
  -3  -2  11   66.89    3.80
   4   3 -11    2.10    1.80
  -4  -3  11    0.10    1.60
  -4  -4 -11    4.80    1.70
  -4  -4 -11    6.90    2.30
   4   4  11    5.00    2.20
  -3  -3 -11   54.89    3.90
  -3  -3 -11   57.09    2.90
   3   3  11   53.99    3.50
  -2  -2 -11    3.70    1.10
  -2  -2 -11    3.20    0.80
   2   2  11    2.30    1.00
  -1  -1 -11   14.80    1.20
  -1  -1 -11   14.10    0.90
   1   1  11   17.80    1.30
   0   0 -11  727.03   22.50
   0   0 -11  808.72   22.90
   0   0  11  774.42   22.80
   0   0  11  742.93   22.60
   1   1 -11 1196.98   36.20
  -1  -1  11 1206.18   36.10
  -1  -1  11 1252.77   36.00
   2   2 -11   54.39    3.10
  -2  -2  11   53.49    2.90
  -2  -2  11   57.79    2.90
   3   3 -11  151.18    6.60
  -3  -3  11  140.99    6.20
  -4  -3 -11    9.90    2.50
   4   3  11    6.70    2.40
  -3  -2 -11    6.20    1.20
  -3  -2 -11    5.20    1.60
   3   2  11    6.00    1.70
  -2  -1 -11   25.20    1.30
  -2  -1 -11   26.70    2.00
   2   1  11   24.30    1.90
  -1   0 -11 2026.80   58.79
  -1   0 -11 1984.30   58.89
   0   1 -11    1.30    0.40
   0  -1  11    0.70    0.50
   1   2 -11    0.10    0.70
  -1  -2  11   -0.10    0.60
  -1  -2  11    1.20    0.80
   2   3 -11   28.20    2.30
  -2  -3  11   24.70    2.10
  -2  -3  11   25.30    2.10
   3   4 -11    1.70    1.60
  -3  -4  11    2.80    1.70
  -4  -2 -11    8.10    2.30
   4   2  11    7.40    2.20
  -3  -1 -11    5.50    1.60
  -3  -1 -11    6.70    1.10
   3   1  11    6.60    1.70
  -2   0 -11    4.60    1.10
  -2   0 -11    4.70    1.00
  -2   0 -11    6.40    0.70
  -1   1 -11   36.10    1.80
  -1   1 -11   32.10    1.90
   1  -1  11   35.80    2.00
   0   2 -11   40.70    2.10
   0   2 -11   37.30    1.60
   0  -2  11   40.50    2.10
   0  -2  11   34.60    1.60
   1   3 -11  114.79    4.80
  -1  -3  11  119.49    4.40
  -1  -3  11  120.59    4.60
   2   4 -11   88.49    4.50
  -2  -4  11   80.79    4.00
   3   5 -11  155.48    7.50
  -3  -5  11  157.38    7.00
  -4  -1 -11    1.80    2.00
   4   1  11    2.70    1.80
  -3   0 -11    6.30    1.40
  -3   0 -11    5.80    1.70
   3   0  11    7.40    1.50
  -2   1 -11   20.60    1.70
  -2   1 -11   26.10    1.90
   2  -1  11   23.50    1.90
  -1   2 -11  748.43   23.40
  -1   2 -11  784.72   23.30
   1  -2  11  782.62   23.50
   0   3 -11  309.07    9.30
   0   3 -11  279.07    8.70
   0  -3  11  247.18    8.60
   0  -3  11  277.67    9.20
   1   4 -11  298.97    9.60
   1   4 -11  316.77   10.80
  -1  -4  11  309.57   10.40
  -1  -4  11  327.07   10.30
   2   5 -11    3.20    1.50
  -2  -5  11    4.80    1.50
   3   6 -11   63.89    4.90
  -3  -6  11   68.29    4.50
  -4   0 -11    5.20    2.10
   4   0  11    0.70    1.70
  -3   1 -11  276.27   10.40
  -3   1 -11  306.97   10.60
   3  -1  11  290.67   10.70
  -2   2 -11   32.40    2.20
  -2   2 -11   33.30    2.20
   2  -2  11   25.50    2.30
  -1   3 -11   97.59    4.00
  -1   3 -11  100.69    3.90
   1  -3  11   94.79    4.20
   0   4 -11  112.49    4.50
   0   4 -11  109.59    4.00
   0  -4  11  103.79    4.50
   0  -4  11  100.09    3.90
   1   5 -11 1174.98   36.20
  -1  -5  11 1188.78   35.50
  -1  -5  11 1177.58   35.70
   2   6 -11  120.89    6.20
  -2  -6  11  113.99    5.50
  -4   1 -11   13.00    2.70
  -4   1 -11   24.30    3.80
   4  -1  11   20.90    3.40
  -3   2 -11   46.30    3.10
  -3   2 -11   47.20    3.20
   3  -2  11   40.90    3.50
  -2   3 -11  416.06   13.50
  -2   3 -11  403.46   13.40
   2  -3  11  408.76   13.80
  -1   4 -11   83.19    3.70
  -1   4 -11   85.99    3.80
   1  -4  11   89.39    4.20
   0   5 -11   15.80    1.90
   0   5 -11   19.00    1.60
   0  -5  11   14.70    2.00
   0  -5  11   18.70    1.60
   1   6 -11   24.80    2.90
  -1  -6  11   28.20    2.70
   2   7 -11    4.30    2.00
  -2  -7  11    5.80    2.10
  -4   2 -11    2.30    2.00
   4  -2  11    3.10    2.50
  -3   3 -11  150.18    6.80
  -3   3 -11  161.68    6.60
   3  -3  11  158.38    7.60
  -2   4 -11   83.39    3.90
  -2   4 -11   83.69    4.10
   2  -4  11   92.79    4.90
  -1   5 -11   51.39    2.90
  -1   5 -11   52.59    3.00
   1  -5  11   54.39    3.50
   0   6 -11  490.05   15.40
   0   6 -11  467.95   15.80
   0  -6  11  477.55   16.00
   0  -6  11  483.45   15.20
   1   7 -11   32.20    3.40
  -1  -7  11   29.10    3.00
  -4   3 -11   -0.80    1.90
   4  -3  11    0.00    2.60
  -3   4 -11  103.59    5.30
   3  -4  11  102.29    7.10
  -2   5 -11   33.70    2.70
   2  -5  11   36.10    3.60
  -1   6 -11  204.88    7.90
  -1   6 -11  213.58    7.90
   1  -6  11  216.08    8.90
   0   7 -11   14.00    2.10
   0   7 -11   14.10    1.90
   0  -7  11   18.90    2.80
   1   8 -11   12.10    2.40
  -1  -8  11    8.10    2.10
  -3   5 -11   38.20    3.30
   3  -5  11   45.10    6.10
  -2   6 -11    8.60    1.90
   2  -6  11    4.60    2.50
  -1   7 -11  192.28    7.70
   1  -7  11  186.68    8.50
   0   8 -11    4.40    1.60
  -2   7 -11   12.00    2.40
   2  -7  11   14.70    3.10
   2  -7 -12  323.47   11.80
  -2   7  12  306.67   12.60
  -2   7  12  292.57   11.60
   0  -8 -12    2.60    1.60
   0   8  12    4.00    1.70
   1  -7 -12   82.59    4.50
  -1   7  12   83.99    4.60
   2  -6 -12  128.19    6.00
  -2   6  12  119.49    5.70
  -2   6  12  122.09    6.10
   3  -5 -12   16.30    2.60
  -3   5  12   12.90    3.10
  -3   5  12   12.20    2.10
  -1  -8 -12    1.90    1.30
   1   8  12    2.60    1.50
   0  -7 -12   25.70    2.90
   0   7  12   18.70    2.60
   1  -6 -12   67.99    3.60
  -1   6  12   55.99    3.60
   2  -5 -12   10.90    2.00
  -2   5  12   10.50    2.20
  -2   5  12    7.80    1.60
   3  -4 -12   37.00    3.50
  -3   4  12   26.70    2.30
  -3   4  12   29.20    3.80
  -1  -7 -12   30.90    3.10
   1   7  12   30.30    3.20
   0  -6 -12  199.28    7.50
   0   6  12  191.48    7.50
   1  -5 -12   81.99    3.90
  -1   5  12   75.89    3.90
   2  -4 -12  188.88    7.40
  -2   4  12  192.38    7.80
  -2   4  12  203.18    7.20
   3  -3 -12   49.60    3.50
  -3   3  12   45.20    3.80
  -3   3  12   45.30    2.90
   4  -2 -12   47.70    4.70
  -4   2  12   47.80    5.40
  -2  -7 -12  467.25   16.60
   2   7  12  516.25   17.20
  -1  -6 -12   67.09    3.50
  -1  -6 -12   68.29    3.60
   1   6  12   64.99    3.70
   0  -5 -12  266.77    9.30
   0   5  12  276.57    9.50
   1  -4 -12  290.47   10.00
  -1   4  12  288.07   10.00
  -1   4  12  311.77   10.10
   2  -3 -12   65.49    3.30
  -2   3  12   66.29    3.70
  -2   3  12   61.49    3.00
   3  -2 -12   14.10    2.20
  -3   2  12   13.50    2.40
   4  -1 -12    7.70    2.20
  -4   1  12    7.70    2.80
  -2  -6 -12    7.90    1.80
  -2  -6 -12    4.40    1.40
   2   6  12    6.50    1.90
  -1  -5 -12 1077.99   32.50
  -1  -5 -12 1061.59   32.50
   1   5  12 1069.99   32.70
   0  -4 -12  103.69    4.10
   0   4  12   99.89    4.20
   1  -3 -12  128.29    4.80
  -1   3  12  116.59    4.60
   2  -2 -12   43.40    2.60
  -2   2  12   40.50    2.80
  -2   2  12   48.90    2.30
   3  -1 -12   33.20    2.70
  -3   1  12   37.30    3.10
   4   0 -12  353.26   13.50
  -4   0  12  377.86   14.40
  -3  -6 -12    0.00    1.20
  -3  -6 -12   -0.40    1.40
   3   6  12    2.10    1.80
  -2  -5 -12  109.59    4.70
  -2  -5 -12  100.19    4.80
   2   5  12  102.39    5.10
  -1  -4 -12   92.29    3.90
  -1  -4 -12   94.09    3.90
   1   4  12   94.69    4.10
   0  -3 -12  441.76   13.90
   0  -3 -12  450.65   13.70
   0   3  12  445.66   14.00
   1  -2 -12  637.84   19.60
  -1   2  12  636.94   19.40
  -1   2  12  649.93   19.70
   2  -1 -12   44.40    2.50
  -2   1  12   48.70    2.80
   3   0 -12   12.50    1.80
   3   0 -12    8.20    1.60
  -3   0  12   10.00    1.90
   4   1 -12  223.88   10.50
  -4  -1  12  242.58   10.50
  -4  -1  12  226.28    9.20
  -3  -5 -12   25.60    2.60
  -3  -5 -12   23.40    3.30
   3   5  12   25.20    3.10
  -2  -4 -12  655.53   20.00
  -2  -4 -12  626.14   20.40
   2   4  12  644.54   20.40
  -1  -3 -12    9.30    1.30
  -1  -3 -12   10.20    1.20
   1   3  12   11.10    1.40
   0  -2 -12  587.74   17.70
   0  -2 -12  573.94   17.70
   0   2  12  587.54   17.70
   1  -1 -12  304.57    9.50
   1  -1 -12  305.97    9.70
  -1   1  12  294.27    9.30
  -1   1  12  300.47    9.70
   2   0 -12  206.78    7.30
  -2   0  12  211.78    7.50
   3   1 -12    5.90    1.60
  -3  -1  12    5.70    1.50
  -3  -1  12    7.00    1.80
   4   2 -12    4.00    2.00
  -4  -2  12    3.50    1.90
  -3  -4 -12    6.50    1.50
  -3  -4 -12    7.80    2.00
   3   4  12    7.60    2.00
  -2  -3 -12   42.20    2.70
  -2  -3 -12   42.20    2.40
   2   3  12   43.30    2.70
  -1  -2 -12  259.17    8.40
  -1  -2 -12  245.38    8.00
   1   2  12  249.38    8.40
   0  -1 -12 2613.14   73.99
   0  -1 -12 2447.96   74.09
   0   1  12 2526.65   73.99
   0   1  12 2573.14   73.99
   1   0 -12    0.60    0.60
   1   0 -12    0.70    0.50
  -1   0  12    0.50    0.70
   2   1 -12   46.50    2.60
  -2  -1  12   42.60    2.60
  -2  -1  12   40.50    2.40
   3   2 -12   49.10    3.40
  -3  -2  12   47.70    3.30
  -3  -2  12   51.09    3.30
   4   3 -12   12.10    2.60
  -4  -3  12   12.90    2.50
  -4  -4 -12   30.10    4.10
   4   4  12   44.00    4.40
  -3  -3 -12   12.00    2.10
  -3  -3 -12   13.30    1.70
   3   3  12   16.40    2.30
  -2  -2 -12    0.00    0.80
  -2  -2 -12    0.80    0.60
   2   2  12    0.10    0.90
  -1  -1 -12   94.69    3.80
  -1  -1 -12   94.19    3.30
   1   1  12   95.59    3.70
   0   0 -12 1506.15   44.00
   0   0 -12 1465.15   44.40
   0   0  12 1544.05   44.40
   0   0  12 1514.55   44.10
   1   1 -12    1.40    0.80
  -1  -1  12    1.40    0.70
  -1  -1  12    5.60    1.00
   2   2 -12  141.79    5.80
  -2  -2  12  135.49    5.40
  -2  -2  12  146.39    5.50
   3   3 -12    1.30    1.50
  -3  -3  12    2.50    1.50
  -4  -3 -12    6.10    2.70
   4   3  12    6.50    2.30
  -3  -2 -12   14.40    2.20
  -3  -2 -12   13.80    1.50
   3   2  12   17.40    2.30
  -2  -1 -12 1321.87   38.90
  -2  -1 -12 1358.06   39.90
   2   1  12 1294.37   39.70
  -1   0 -12   72.39    3.00
   1   0  12   68.19    2.80
   1   0  12   64.89    2.90
   0   1 -12 1051.29   30.70
   0   1 -12 1037.50   31.20
   0  -1  12 1048.90   31.10
   1   2 -12   51.89    2.70
  -1  -2  12   53.29    2.40
  -1  -2  12   48.50    2.60
   2   3 -12  144.29    6.20
  -2  -3  12  147.19    5.70
  -2  -3  12  143.49    5.70
   3   4 -12   10.50    2.30
  -3  -4  12   10.30    2.10
  -4  -2 -12    6.70    2.20
   4   2  12    6.30    2.20
  -3  -1 -12   19.90    2.50
   3   1  12   16.30    2.20
  -2   0 -12   24.80    1.80
  -2   0 -12   25.10    1.90
  -1   1 -12   26.30    1.60
  -1   1 -12   27.00    1.80
   1  -1  12   24.20    1.70
   0   2 -12    1.20    0.50
   0   2 -12    1.80    0.80
   0  -2  12    2.00    0.90
   0  -2  12    1.50    0.50
   1   3 -12   41.10    2.50
  -1  -3  12   37.50    2.30
  -1  -3  12   38.10    2.10
   2   4 -12   80.59    4.40
  -2  -4  12   80.69    4.00
   3   5 -12  113.29    6.20
  -3  -5  12  108.19    5.60
  -4  -1 -12   15.80    3.10
   4   1  12   15.80    2.90
  -3   0 -12    4.30    1.30
  -3   0 -12    5.70    1.60
   3   0  12    7.00    1.70
  -2   1 -12  126.49    5.10
  -2   1 -12  124.99    5.00
   2  -1  12  123.69    4.90
  -1   2 -12  572.54   17.10
  -1   2 -12  542.85   17.20
   1  -2  12  552.94   17.30
   0   3 -12  129.49    4.50
   0   3 -12  130.49    5.00
   0  -3  12  128.39    5.00
   0  -3  12  128.49    4.40
   1   4 -12    6.20    1.30
  -1  -4  12    2.40    1.00
   2   5 -12  412.26   14.40
  -2  -5  12  377.96   13.20
   3   6 -12    7.50    2.40
  -3  -6  12   10.80    2.40
  -4   0 -12   48.50    4.30
   4   0  12   41.20    4.20
  -3   1 -12   85.09    4.70
  -3   1 -12   93.19    4.60
   3  -1  12  107.49    5.00
  -2   2 -12  592.24   18.90
  -2   2 -12  603.94   18.90
   2  -2  12  602.34   19.10
  -1   3 -12   37.60    2.10
  -1   3 -12   38.50    2.30
   1  -3  12   35.80    2.40
   0   4 -12  272.27    9.50
   0   4 -12  281.47    9.00
   0  -4  12  279.57    8.80
   0  -4  12  277.57    9.60
   1   5 -12   18.20    2.20
  -1  -5  12   25.50    2.20
  -1  -5  12   17.00    2.10
   2   6 -12   44.90    3.80
  -2  -6  12   44.00    3.30
  -4   1 -12  155.38    7.60
  -4   1 -12  164.68    8.00
   4  -1  12  163.48    8.80
  -3   2 -12    4.60    1.60
  -3   2 -12    3.90    1.40
   3  -2  12    5.40    1.70
  -2   3 -12   51.19    3.10
  -2   3 -12   62.59    3.30
   2  -3  12   54.29    3.70
  -1   4 -12  108.59    4.30
  -1   4 -12   99.99    4.40
   1  -4  12   96.59    4.60
   0   5 -12   31.90    2.00
   0   5 -12   31.70    2.40
   0  -5  12   30.70    2.60
   0  -5  12   29.30    2.00
   1   6 -12    8.20    1.90
  -1  -6  12    9.30    1.80
   2   7 -12   44.40    4.10
  -2  -7  12   48.60    3.70
  -4   2 -12   -1.40    1.80
  -3   3 -12   24.40    2.70
  -3   3 -12   25.20    2.90
   3  -3  12   20.30    3.10
  -2   4 -12    6.00    1.40
  -2   4 -12    4.90    1.40
   2  -4  12    7.10    2.10
  -1   5 -12   44.00    2.80
  -1   5 -12   48.30    2.80
   1  -5  12   40.30    3.20
   0   6 -12   46.80    3.10
   0   6 -12   47.20    2.80
   0  -6  12   32.60    2.60
   0  -6  12   43.50    3.40
   1   7 -12    9.90    2.00
  -1  -7  12    8.50    2.00
  -3   4 -12   25.80    3.00
   3  -4  12   28.40    3.40
  -2   5 -12   45.60    3.20
   2  -5  12   47.70    4.00
  -1   6 -12   55.49    3.30
  -1   6 -12   57.59    3.40
   1  -6  12   51.39    4.20
   0   7 -12   39.80    2.90
   0   7 -12   34.50    3.00
   0  -7  12   39.90    3.60
  -3   5 -12   91.49    5.20
   3  -5  12   93.89    7.50
  -2   6 -12   27.40    3.10
   2  -6  12   31.50    4.00
  -1   7 -12  220.68    8.80
   1  -7  12  225.08    9.40
   0  -8  12   59.29    4.50
  -2   7 -12  148.29    6.90
   2  -7  12  119.79    8.40
   2  -7 -13   27.90    3.30
  -2   7  13   19.90    2.90
   0  -8 -13    7.00    2.00
   0   8  13    3.60    1.60
   1  -7 -13    0.20    1.30
  -1   7  13    0.80    1.30
   2  -6 -13    4.90    1.70
  -2   6  13    3.20    1.40
  -2   6  13    2.20    2.00
   3  -5 -13    4.70    2.10
  -3   5  13    4.40    2.50
  -3   5  13    5.70    1.70
  -1  -8 -13  215.88    8.90
   1   8  13  214.48    8.80
   0  -7 -13  175.18    7.30
   0   7  13  170.18    7.20
   1  -6 -13  152.18    6.50
  -1   6  13  163.08    6.70
   2  -5 -13  107.19    5.20
  -2   5  13  116.19    5.80
  -2   5  13  106.09    5.00
   3  -4 -13    3.80    1.80
  -3   4  13    4.80    2.10
  -3   4  13    3.40    1.30
  -1  -7 -13   34.40    3.20
   1   7  13   29.80    3.20
   0  -6 -13   45.00    2.90
   0   6  13   44.60    3.00
   1  -5 -13   29.10    2.30
  -1   5  13   31.20    2.40
   2  -4 -13   50.59    3.20
  -2   4  13   51.49    3.60
  -2   4  13   62.29    3.20
   3  -3 -13   68.79    4.20
  -3   3  13   71.39    4.80
   4  -2 -13   11.20    2.60
  -4   2  13    8.00    2.70
  -2  -7 -13    7.90    1.80
  -2  -7 -13    6.60    1.90
   2   7  13    6.50    2.00
  -1  -6 -13   19.70    2.30
  -1  -6 -13   18.30    2.20
   1   6  13   16.40    2.10
   0  -5 -13  121.49    4.90
   0   5  13  119.79    5.10
   1  -4 -13   14.20    1.70
  -1   4  13   10.40    1.60
  -1   4  13    9.20    1.50
   2  -3 -13    3.80    1.10
  -2   3  13    2.70    1.40
  -2   3  13    2.70    1.00
   3  -2 -13   51.59    3.40
  -3   2  13   49.90    3.80
   4  -1 -13    7.80    2.40
  -4   1  13   11.10    2.90
  -2  -6 -13    7.80    1.70
  -2  -6 -13    5.30    1.60
   2   6  13    5.30    1.80
  -1  -5 -13   54.19    3.00
  -1  -5 -13   57.49    3.10
   1   5  13   58.39    3.30
   0  -4 -13   20.30    1.60
   0   4  13   16.40    1.80
   1  -3 -13  648.84   20.80
  -1   3  13  699.53   20.90
  -1   3  13  685.33   20.90
   2  -2 -13   22.10    2.10
  -2   2  13   17.50    1.40
  -2   2  13   18.70    2.10
   3  -1 -13  164.88    6.70
  -3   1  13  164.48    7.00
   4   0 -13   91.59    5.40
  -4   0  13   95.29    6.00
  -3  -6 -13    2.50    1.60
  -3  -6 -13    1.20    1.20
   3   6  13    3.30    1.90
  -2  -5 -13    0.80    1.20
  -2  -5 -13    0.90    0.90
   2   5  13    1.00    1.30
  -1  -4 -13   43.20    2.50
  -1  -4 -13   46.80    2.60
   1   4  13   47.00    2.70
   0  -3 -13   21.80    1.50
   0  -3 -13   20.90    1.30
   0   3  13   21.80    1.60
   1  -2 -13  137.29    5.10
  -1   2  13  140.39    4.90
  -1   2  13  138.29    5.20
   2  -1 -13   71.09    3.40
  -2   1  13   74.49    3.70
   3   0 -13  193.08    7.40
   3   0 -13  186.78    7.50
  -3   0  13  189.18    7.60
   4   1 -13  184.08    9.90
  -4  -1  13  212.08    9.20
  -4  -1  13  195.48    8.50
  -3  -5 -13    4.80    1.50
  -3  -5 -13    6.80    2.10
   3   5  13    5.20    1.90
  -2  -4 -13  603.24   19.90
  -2  -4 -13  649.04   19.40
   2   4  13  602.94   19.70
  -1  -3 -13  608.94   19.00
  -1  -3 -13  626.14   18.80
   1   3  13  602.64   19.00
   0  -2 -13  495.65   15.30
   0  -2 -13  499.55   15.30
   0   2  13  502.85   15.40
   1  -1 -13    3.90    0.90
   1  -1 -13    3.90    0.80
  -1   1  13    3.20    0.70
  -1   1  13    3.90    0.90
   2   0 -13  154.58    5.70
   2   0 -13  149.59    5.60
  -2   0  13  146.09    5.80
   3   1 -13   31.90    2.70
  -3  -1  13   31.80    2.70
  -3  -1  13   33.70    2.90
   4   2 -13   11.20    3.00
  -4  -2  13   23.90    3.40
  -4  -2  13   15.60    2.60
  -3  -4 -13   95.99    5.30
  -3  -4 -13  104.69    4.70
   3   4  13  106.39    5.30
  -2  -3 -13   25.30    1.80
  -2  -3 -13   23.90    2.10
   2   3  13   23.20    2.20
  -1  -2 -13  479.65   14.80
  -1  -2 -13  488.05   15.20
   1   2  13  486.55   15.20
   0  -1 -13  674.73   20.70
   0  -1 -13  716.13   20.90
   0   1  13  678.03   20.70
   0   1  13  698.53   20.80
   1   0 -13  274.57    8.90
   1   0 -13  271.57    8.80
  -1   0  13  270.27    9.00
   2   1 -13   31.20    2.10
  -2  -1  13   24.00    2.00
  -2  -1  13   26.60    2.20
   3   2 -13   56.79    3.70
  -3  -2  13   49.00    3.30
  -3  -2  13   50.29    3.30
   4   3 -13   36.60    4.80
  -4  -3  13   43.30    3.80
  -3  -3 -13  304.47   10.20
  -3  -3 -13  295.17   11.20
   3   3  13  297.87   11.00
  -2  -2 -13   10.10    1.10
  -2  -2 -13    8.50    1.50
   2   2  13   10.10    1.60
  -1  -1 -13    1.70    0.50
  -1  -1 -13    2.40    0.70
   1   1  13    3.50    0.90
   0   0 -13   14.60    1.00
   0   0 -13   15.40    1.30
   0   0  13   14.60    1.10
   0   0  13   14.90    1.40
   1   1 -13  385.76   12.30
  -1  -1  13  392.76   12.10
  -1  -1  13  378.46   12.30
   2   2 -13  117.39    5.30
  -2  -2  13  121.89    5.10
  -2  -2  13  137.29    5.10
   3   3 -13    2.10    1.50
  -3  -3  13    2.70    1.60
  -4  -3 -13    1.40    1.90
   4   3  13    2.40    1.90
  -3  -2 -13    6.50    1.20
  -3  -2 -13    5.70    1.60
   3   2  13    5.00    1.60
  -2  -1 -13    7.30    1.30
  -2  -1 -13    7.40    0.80
   2   1  13    6.40    1.20
  -1   0 -13  118.99    4.70
   1   0  13  126.49    4.50
   1   0  13  132.09    4.70
   0   1 -13   22.60    1.10
   0   1 -13   24.00    1.60
   0   1 -13   21.00    1.20
   0  -1  13   22.90    1.60
   1   2 -13   32.80    2.10
  -1  -2  13   33.30    1.80
  -1  -2  13   30.80    2.10
   2   3 -13   38.10    2.80
  -2  -3  13   37.80    2.60
  -2  -3  13   37.40    2.70
   3   4 -13   73.99    4.70
  -3  -4  13   77.79    4.40
  -4  -2 -13   11.60    2.80
   4   2  13    8.50    2.40
  -3  -1 -13   33.80    2.90
   3   1  13   29.40    2.70
  -2   0 -13   63.89    3.10
  -2   0 -13   59.99    3.20
  -1   1 -13   51.59    2.60
  -1   1 -13   54.59    2.50
   1  -1  13   55.89    2.60
   0   2 -13    0.50    0.70
   0   2 -13    0.60    0.40
   0  -2  13    0.70    0.40
   0  -2  13   -0.20    0.80
   1   3 -13   14.00    1.80
  -1  -3  13   10.80    1.30
  -1  -3  13   13.00    1.60
   2   4 -13  256.17    9.90
  -2  -4  13  261.37    9.30
   3   5 -13   13.40    2.50
  -3  -5  13   15.30    2.60
  -4  -1 -13    1.90    2.20
   4   1  13    3.20    2.00
  -3   0 -13    0.50    1.30
   3   0  13    0.90    1.20
  -2   1 -13    7.30    1.20
  -2   1 -13   13.20    1.60
   2  -1  13   11.60    1.50
  -1   2 -13   27.20    1.70
  -1   2 -13   28.40    1.90
   1  -2  13   26.10    2.00
   0   3 -13   35.20    2.20
   0   3 -13   32.20    1.60
   0  -3  13   32.80    1.60
   0  -3  13   32.20    2.20
   1   4 -13 1653.93   50.19
  -1  -4  13 1681.63   49.90
  -1  -4  13 1688.63   49.60
   2   5 -13   47.10    3.60
  -2  -5  13   49.30    3.30
  -4   0 -13    3.40    2.10
   4   0  13    3.60    2.00
  -3   1 -13    8.70    1.90
  -3   1 -13    7.00    1.70
   3  -1  13    7.60    2.00
  -2   2 -13   66.89    3.40
  -2   2 -13   77.99    3.70
   2  -2  13   77.29    3.80
  -1   3 -13   80.49    3.70
  -1   3 -13   85.69    3.60
   1  -3  13   83.49    3.90
   0   4 -13  312.47   10.50
   0   4 -13  325.17   10.00
   0  -4  13  296.17   10.50
   0  -4  13  303.67    9.80
   1   5 -13  283.37   10.30
  -1  -5  13  280.47   10.00
  -1  -5  13  291.47    9.80
   2   6 -13    4.90    2.10
  -2  -6  13    2.60    1.70
  -4   1 -13   20.80    3.00
  -4   1 -13   15.60    2.80
  -3   2 -13   22.00    2.70
  -3   2 -13   19.50    2.40
   3  -2  13   24.90    3.90
  -2   3 -13  291.47    9.90
  -2   3 -13  277.27    9.80
   2  -3  13  277.97   10.00
  -1   4 -13   75.09    3.70
  -1   4 -13   75.39    3.50
   1  -4  13   74.39    3.90
   0   5 -13  198.38    7.70
   0   5 -13  215.98    7.20
   0  -5  13  203.58    7.00
   0  -5  13  207.18    7.90
   1   6 -13  122.39    5.70
  -1  -6  13  116.79    5.10
   2   7 -13    2.10    1.80
  -2  -7  13    2.10    1.80
  -4   2 -13   26.00    3.60
  -3   3 -13    3.60    1.60
  -3   3 -13    3.50    1.40
   3  -3  13    0.60    2.00
  -2   4 -13    6.60    1.50
  -2   4 -13    3.50    1.30
   2  -4  13    5.10    1.70
  -1   5 -13   53.69    3.20
  -1   5 -13   47.90    3.00
   1  -5  13   53.09    3.60
   0   6 -13  442.16   14.70
   0   6 -13  438.76   14.00
   0  -6  13  423.46   14.90
   1   7 -13   15.60    2.70
  -1  -7  13    9.80    2.00
  -3   4 -13   44.90    3.60
   3  -4  13   42.90    5.50
  -2   5 -13  115.09    5.50
   2  -5  13  121.09    6.50
  -1   6 -13  110.29    5.00
  -1   6 -13  109.49    5.10
   1  -6  13  101.49    5.80
   0   7 -13    9.50    2.10
   0   7 -13    7.70    1.70
   0  -7  13    9.10    2.30
  -3   5 -13   48.80    4.00
   3  -5  13   48.30    6.70
  -2   6 -13   68.69    4.20
   2  -6  13   73.49    5.80
  -1   7 -13   98.49    5.10
   1  -7  13  104.49    6.20
   0  -8 -14   46.70    3.70
   0   8  14   41.90    3.50
   1  -7 -14    6.00    1.80
  -1   7  14    6.60    1.70
   2  -6 -14    2.70    1.60
  -2   6  14    1.70    1.30
  -2   6  14    5.10    2.10
   3  -5 -14   81.69    4.90
  -3   5  14   74.69    5.40
  -3   5  14   70.99    4.10
  -1  -8 -14    9.90    2.00
   1   8  14    7.60    2.10
   0  -7 -14   27.80    3.00
   0   7  14   21.40    2.90
   1  -6 -14   94.69    4.60
  -1   6  14   95.09    4.70
   2  -5 -14   16.50    2.40
  -2   5  14   13.20    2.00
  -2   5  14   12.20    2.40
   3  -4 -14    2.60    1.70
  -3   4  14    0.50    2.10
  -1  -7 -14    0.60    1.10
   1   7  14    0.40    1.30
   0  -6 -14   10.30    1.90
   0   6  14    5.10    1.50
   1  -5 -14   53.29    3.20
  -1   5  14   51.49    3.10
   2  -4 -14  135.59    5.80
  -2   4  14  146.69    6.30
  -2   4  14  139.89    5.70
   3  -3 -14   32.90    3.20
  -3   3  14   30.10    3.50
   4  -2 -14   35.90    4.10
  -4   2  14   36.30    4.60
  -2  -7 -14   14.00    2.40
  -2  -7 -14   18.70    2.50
   2   7  14   18.60    3.00
  -1  -6 -14   23.70    2.50
  -1  -6 -14   20.60    2.30
   1   6  14   18.20    2.30
   0  -5 -14  336.97   11.40
   0   5  14  339.57   11.60
   1  -4 -14    3.40    1.00
  -1   4  14    3.70    1.10
  -1   4  14    5.00    1.30
   2  -3 -14   27.80    2.10
  -2   3  14   28.00    2.00
  -2   3  14   31.10    3.00
   3  -2 -14   12.60    2.10
  -3   2  14   12.70    2.30
   4  -1 -14    3.60    2.10
  -4   1  14    6.20    2.60
  -2  -6 -14    9.20    2.00
  -2  -6 -14    6.50    1.50
   2   6  14    8.80    2.10
  -1  -5 -14   54.39    2.90
  -1  -5 -14   41.80    2.60
   1   5  14   50.39    3.00
   0  -4 -14  623.74   19.10
   0   4  14  603.04   19.10
   1  -3 -14  391.76   12.60
  -1   3  14  388.76   12.50
  -1   3  14  380.76   12.50
   2  -2 -14   50.99    2.80
  -2   2  14   43.30    2.90
  -2   2  14   47.70    2.30
   3  -1 -14   16.50    2.20
  -3   1  14   15.90    2.50
   4   0 -14   45.40    4.40
  -4   0  14   48.30    4.80
  -3  -6 -14   16.90    2.70
  -3  -6 -14   17.40    2.30
   3   6  14   18.20    2.90
  -2  -5 -14   21.70    2.70
  -2  -5 -14   19.40    2.20
   2   5  14   24.00    2.70
  -1  -4 -14   97.19    4.10
  -1  -4 -14   92.59    4.10
   1   4  14   92.79    4.30
   0  -3 -14    5.50    0.90
   0  -3 -14    4.60    0.90
   0   3  14    6.40    1.20
   1  -2 -14   35.70    2.00
  -1   2  14   31.70    2.10
  -1   2  14   32.70    1.80
   2  -1 -14  744.03   22.50
   2  -1 -14  707.53   22.60
  -2   1  14  748.63   23.00
   3   0 -14   26.70    2.40
   3   0 -14   16.80    2.20
  -3   0  14   16.60    2.30
  -4  -1  14   22.20    3.40
  -3  -5 -14    1.70    1.20
  -3  -5 -14    3.30    1.70
   3   5  14    0.40    1.50
  -2  -4 -14   52.19    3.20
  -2  -4 -14   55.19    3.00
   2   4  14   55.39    3.30
  -1  -3 -14   10.50    1.30
  -1  -3 -14   12.80    1.30
   1   3  14   15.40    1.70
   0  -2 -14   81.29    3.30
   0  -2 -14   86.49    3.30
   0   2  14   88.29    3.40
   1  -1 -14   97.59    3.80
   1  -1 -14   99.29    3.70
  -1   1  14   99.39    4.00
  -1   1  14   91.49    3.40
   2   0 -14   31.90    2.10
   2   0 -14   32.60    2.20
  -2   0  14   34.50    2.40
   3   1 -14   52.59    3.40
  -3  -1  14   50.89    3.40
  -3  -1  14   45.90    3.40
   4   2 -14  133.09    7.00
  -4  -2  14  125.99    6.50
  -4  -2  14  132.09    6.90
  -3  -4 -14   -0.60    1.60
  -3  -4 -14    2.50    1.10
   3   4  14    4.10    1.70
  -2  -3 -14    8.80    1.30
  -2  -3 -14    9.30    1.70
   2   3  14    8.80    1.60
  -1  -2 -14  130.49    4.60
  -1  -2 -14  126.99    5.00
   1   2  14  137.49    5.10
   0  -1 -14   25.60    1.50
   0  -1 -14   21.70    1.30
   0   1  14   22.20    1.40
   0   1  14   21.70    1.50
   1   0 -14   14.30    1.30
   1   0 -14   13.90    1.20
  -1   0  14   12.00    1.50
   2   1 -14  142.39    5.80
  -2  -1  14  141.99    5.70
  -2  -1  14  151.98    5.70
   3   2 -14    1.70    1.50
  -3  -2  14    3.40    1.60
  -3  -2  14    3.50    1.60
  -3  -3 -14  204.58    7.20
  -3  -3 -14  201.08    8.40
   3   3  14  181.18    8.00
  -2  -2 -14  257.37    8.20
  -2  -2 -14  253.57    9.10
   2   2  14  234.68    8.70
  -1  -1 -14   61.19    2.80
  -1  -1 -14   57.89    2.30
   1   1  14   58.39    2.80
   0   0 -14  135.29    4.50
   0   0 -14  132.79    4.90
   0   0  14  134.49    4.60
   0   0  14  134.59    4.90
   1   1 -14    3.30    1.00
  -1  -1  14    1.40    0.70
  -1  -1  14    2.80    1.00
   2   2 -14  244.98    8.80
  -2  -2  14  247.58    8.70
  -2  -2  14  241.98    8.60
   3   3 -14    1.00    1.50
  -3  -3  14    2.30    1.60
  -4  -3 -14    0.90    2.20
   4   3  14    2.40    2.00
  -3  -2 -14   21.50    2.70
   3   2  14   25.30    2.80
  -2  -1 -14  118.69    4.10
  -2  -1 -14  121.09    5.20
   2   1  14  122.69    5.00
  -1   0 -14  116.99    4.60
   1   0  14  124.69    4.60
   0   1 -14   83.99    3.60
   0   1 -14   85.29    3.00
   0  -1  14   90.59    3.60
   0  -1  14   89.89    3.30
   1   2 -14    1.30    0.90
  -1  -2  14    0.90    0.70
  -1  -2  14    0.70    0.90
   2   3 -14   20.60    2.40
  -2  -3  14   16.20    2.10
  -2  -3  14   16.90    2.00
   3   4 -14   28.10    3.40
  -3  -4  14   24.40    2.80
  -4  -2 -14  154.38    7.60
   4   2  14  128.49    7.00
  -3  -1 -14    2.50    1.40
   3   1  14    2.60    1.40
  -2   0 -14   27.10    2.10
  -1   1 -14   98.89    4.10
  -1   1 -14  105.69    4.00
   1  -1  14  100.59    4.10
   0   2 -14  321.67   10.60
   0   2 -14  313.27    9.90
   0  -2  14  316.27    9.70
   0  -2  14  322.37   10.50
   1   3 -14  266.87    9.20
  -1  -3  14  277.77    8.80
  -1  -3  14  244.38    9.00
   2   4 -14   33.10    2.90
  -2  -4  14   31.30    2.60
   3   5 -14   15.70    2.80
  -3  -5  14   22.30    3.00
  -4  -1 -14   40.00    4.40
   4   1  14   28.90    3.70
  -3   0 -14   10.20    1.90
   3   0  14    9.20    1.90
   3   0  14   10.80    2.00
  -2   1 -14  507.65   16.00
  -2   1 -14  485.25   16.10
   2  -1  14  506.65   15.90
  -1   2 -14    8.40    1.10
  -1   2 -14   12.60    1.50
   1  -2  14   13.50    1.70
   0   3 -14  195.98    7.20
   0   3 -14  189.48    6.40
   0  -3  14  208.38    7.20
   0  -3  14  195.18    6.40
   1   4 -14  400.06   13.70
  -1  -4  14  395.56   13.40
  -1  -4  14  426.76   13.10
   2   5 -14   58.89    4.00
  -2  -5  14   56.89    3.60
  -4   0 -14    0.90    1.90
   4   0  14    1.30    1.90
  -3   1 -14    0.80    1.10
  -3   1 -14    1.90    1.50
   3  -1  14    1.40    1.60
  -2   2 -14  109.59    4.70
  -2   2 -14  114.19    5.00
   2  -2  14  114.19    5.10
  -1   3 -14  112.29    4.50
  -1   3 -14  116.19    4.70
   1  -3  14  110.09    4.90
   0   4 -14  807.72   25.90
   0   4 -14  850.81   25.30
   0  -4  14  852.21   26.00
   0  -4  14  851.11   25.10
   1   5 -14    1.30    1.30
  -1  -5  14    3.20    1.50
  -1  -5  14    1.60    1.20
   2   6 -14   39.30    4.00
  -2  -6  14   33.30    3.00
  -4   1 -14   95.29    5.80
  -4   1 -14  100.29    6.10
  -3   2 -14    6.40    1.60
  -3   2 -14    7.70    1.90
   3  -2  14    6.40    1.90
  -2   3 -14   60.99    3.40
  -2   3 -14   56.99    3.30
   2  -3  14   55.89    3.60
  -1   4 -14   22.90    2.20
  -1   4 -14   22.80    1.80
   1  -4  14   15.50    2.20
   0   5 -14   64.09    3.00
   0   5 -14   61.99    3.50
   0  -5  14   51.09    3.60
   0  -5  14   64.39    3.70
   1   6 -14   10.40    2.10
  -1  -6  14   14.00    2.00
  -1  -6  14   14.80    2.20
   2   7 -14    5.90    2.30
  -2  -7  14    5.10    2.00
  -4   2 -14   23.30    3.50
  -4   2 -14   23.50    3.60
   4  -2  14   23.60    4.40
  -3   3 -14    4.80    1.60
  -3   3 -14    4.50    1.70
   3  -3  14   11.10    2.80
  -2   4 -14   12.60    2.00
  -2   4 -14    8.70    1.80
   2  -4  14   13.10    2.50
  -1   5 -14    2.80    1.20
  -1   5 -14    2.60    1.30
   1  -5  14    4.70    1.80
   0   6 -14   10.20    1.90
   0   6 -14   13.00    1.80
   0  -6  14   10.40    2.20
   1   7 -14  113.69    6.00
  -1  -7  14  119.09    5.60
  -3   4 -14  243.18    9.60
   3  -4  14  230.78   11.00
  -2   5 -14   55.79    3.60
  -2   5 -14   50.69    3.50
   2  -5  14   53.89    4.30
  -1   6 -14   10.40    1.90
  -1   6 -14   11.50    2.10
   1  -6  14   11.10    2.60
   0   7 -14   18.00    2.80
   0  -7  14   13.50    2.70
  -3   5 -14   14.80    2.60
   3  -5  14   17.70    4.70
  -2   6 -14    3.30    1.60
   2  -6  14    8.20    2.70
  -1   7 -14   82.09    4.60
   1  -7  14   78.59    5.60
   1  -7 -15   16.60    2.60
  -1   7  15   17.40    2.70
   2  -6 -15    1.80    1.60
  -2   6  15    1.60    1.80
  -2   6  15    1.40    1.30
   3  -5 -15    5.40    2.00
  -3   5  15    2.60    2.00
   0  -7 -15   46.40    3.40
   0   7  15   44.30    3.30
   1  -6 -15  172.08    7.20
  -1   6  15  175.28    7.10
   2  -5 -15   33.00    3.20
  -2   5  15   33.90    2.70
  -2   5  15   35.50    3.60
   3  -4 -15    9.60    2.20
  -3   4  15    6.80    2.40
  -1  -7 -15    3.40    1.40
   1   7  15    5.30    1.70
   0  -6 -15   82.49    4.20
   0   6  15   79.79    4.20
   1  -5 -15  191.28    7.30
  -1   5  15  193.08    7.40
   2  -4 -15   22.50    2.30
  -2   4  15   19.30    2.40
  -2   4  15   19.60    2.10
   3  -3 -15    3.10    1.60
  -3   3  15    0.60    1.70
  -2  -7 -15  107.09    5.40
  -2  -7 -15  114.39    5.80
   2   7  15  118.49    6.00
  -1  -6 -15   34.60    2.60
  -1  -6 -15   41.90    2.70
   1   6  15   35.20    2.80
   0  -5 -15  292.87   10.30
   0   5  15  302.97   10.40
   1  -4 -15  278.17    9.60
  -1   4  15  278.37    9.70
  -1   4  15  269.07    9.40
   2  -3 -15   18.40    2.10
  -2   3  15   15.50    1.70
  -2   3  15   15.40    2.20
   3  -2 -15  305.57   11.00
  -3   2  15  297.97   11.40
   4  -1 -15    0.90    1.80
  -4   1  15    3.60    2.40
  -2  -6 -15    5.60    1.70
  -2  -6 -15    6.40    1.60
   2   6  15    5.40    2.00
  -1  -5 -15  166.58    6.30
  -1  -5 -15  159.28    6.30
   1   5  15  160.28    6.50
   0  -4 -15    7.00    1.10
   0   4  15    9.20    1.40
   1  -3 -15   15.60    1.70
  -1   3  15   15.30    1.70
  -1   3  15   15.60    1.90
   2  -2 -15   12.70    1.70
  -2   2  15   13.40    2.00
  -2   2  15   11.90    1.30
   3  -1 -15  181.08    7.20
  -3   1  15  179.08    7.80
   4   0 -15    8.60    2.40
  -4   0  15    8.20    2.80
  -3  -6 -15   21.00    2.60
  -3  -6 -15   23.20    3.40
   3   6  15   27.10    3.50
  -2  -5 -15  123.59    5.30
  -2  -5 -15  122.29    5.70
   2   5  15  121.79    5.60
  -1  -4 -15   52.29    2.70
  -1  -4 -15   47.70    2.80
   1   4  15   49.99    2.90
   0  -3 -15  119.79    4.50
   0  -3 -15  120.09    4.60
   0   3  15  121.79    4.70
   1  -2 -15   21.90    1.60
  -1   2  15   24.00    1.60
  -1   2  15   22.50    1.90
   2  -1 -15  189.08    7.00
   2  -1 -15  182.98    6.80
  -2   1  15  211.58    7.50
   3   0 -15  284.67   10.30
   3   0 -15  279.07   10.30
  -3   0  15  282.07   10.70
   4   1 -15   10.80    2.40
  -4  -1  15   14.10    3.00
  -3  -5 -15   57.19    4.30
  -3  -5 -15   49.30    3.20
   3   5  15   54.59    4.10
  -2  -4 -15  262.67    9.10
  -2  -4 -15  265.57    9.60
   2   4  15  264.97    9.60
  -1  -3 -15  473.75   14.80
  -1  -3 -15  470.25   15.10
   1   3  15  481.05   15.20
   0  -2 -15   80.39    3.20
   0  -2 -15   73.59    3.10
   0   2  15   75.79    3.20
   1  -1 -15   65.19    2.90
   1  -1 -15   65.89    2.80
  -1   1  15   61.49    2.50
  -1   1  15   63.59    3.00
   2   0 -15  329.57   11.20
   2   0 -15  345.87   11.30
  -2   0  15  339.47   11.50
   3   1 -15   18.80    2.40
  -3  -1  15   19.30    2.50
  -3  -1  15   17.80    2.40
   4   2 -15   43.60    3.80
  -4  -2  15   46.40    4.20
  -4  -2  15   30.20    3.60
  -3  -4 -15  201.78    7.60
  -3  -4 -15  196.98    8.50
   3   4  15  216.48    8.60
  -2  -3 -15  137.69    5.30
  -2  -3 -15  146.59    6.00
   2   3  15  139.39    5.80
  -1  -2 -15  389.06   12.10
  -1  -2 -15  393.56   12.60
   1   2  15  387.16   12.60
   0  -1 -15   12.10    1.30
   0  -1 -15    9.40    1.00
   0   1  15   11.00    1.10
   0   1  15    9.90    1.20
   1   0 -15    1.40    0.70
   1   0 -15    2.10    0.70
  -1   0  15    1.40    0.90
   2   1 -15   21.30    2.00
  -2  -1  15   18.10    2.00
  -2  -1  15   20.40    2.20
   3   2 -15  276.67   10.40
  -3  -2  15  272.37   10.30
  -3  -2  15  264.37   10.00
  -3  -3 -15  702.13   23.10
  -3  -3 -15  702.93   22.00
   3   3  15  715.33   23.20
  -2  -2 -15   17.10    2.00
  -2  -2 -15   20.10    1.50
   2   2  15   16.40    1.90
  -1  -1 -15  628.24   19.00
  -1  -1 -15  629.14   19.70
   1   1  15  652.33   19.60
   0   0 -15   38.00    2.10
   0   0 -15   36.70    1.70
   0   0  15   36.40    1.80
   0   0  15   37.40    2.10
   1   1 -15    4.40    1.10
  -1  -1  15    3.10    1.10
  -1  -1  15    4.10    0.90
   2   2 -15   49.50    3.20
  -2  -2  15   60.19    3.10
  -2  -2  15   53.09    3.20
   3   3 -15  164.78    7.50
  -3  -3  15  168.88    7.20
  -3  -3  15  183.98    7.50
  -4  -3 -15    5.50    2.30
   4   3  15    3.00    2.10
  -3  -2 -15   35.50    3.70
   3   2  15   34.60    3.30
  -2  -1 -15    1.80    0.50
  -2  -1 -15    2.40    1.00
   2   1  15    2.30    1.00
  -1   0 -15 1860.01   55.79
   1   0  15 1915.31   55.69
   0   1 -15    0.40    0.40
   0   1 -15    0.20    0.60
   0  -1  15   -0.50    0.50
   0  -1  15    0.40    0.80
   1   2 -15   22.20    1.90
  -1  -2  15   20.20    1.60
  -1  -2  15   23.40    2.00
   2   3 -15   72.99    4.10
  -2  -3  15   72.89    3.70
  -2  -3  15   74.59    3.90
   3   4 -15   65.29    4.50
  -3  -4  15   53.49    3.90
  -4  -2 -15   20.10    3.30
   4   2  15   17.90    3.00
  -3  -1 -15   57.89    4.00
   3   1  15   51.49    3.50
  -2   0 -15    3.90    1.20
   2   0  15    2.80    1.20
  -1   1 -15    9.00    1.40
  -1   1 -15    8.60    1.20
   1  -1  15    8.10    1.30
   0   2 -15    0.30    0.70
   0   2 -15    1.20    0.60
   0  -2  15    0.80    0.90
   0  -2  15    1.20    0.60
   1   3 -15    7.30    1.50
  -1  -3  15    5.90    1.20
  -1  -3  15    6.40    1.50
   2   4 -15   84.79    4.90
  -2  -4  15   76.29    4.10
  -2  -4  15   79.49    4.20
   3   5 -15  140.79    7.30
  -3  -5  15  147.59    6.90
  -4  -1 -15    2.60    2.10
   4   1  15    2.40    2.00
  -3   0 -15  282.57   10.60
   3   0  15  268.77    9.80
   3   0  15  281.07   10.40
  -2   1 -15   15.90    1.90
  -2   1 -15   15.90    1.80
   2  -1  15   17.00    1.80
  -1   2 -15  156.68    6.00
  -1   2 -15  158.88    5.70
   1  -2  15  156.78    6.00
   0   3 -15  517.55   16.00
   0   3 -15  531.55   16.80
   0  -3  15  529.05   16.70
   0  -3  15  524.35   15.90
   1   4 -15  410.26   14.30
  -1  -4  15  429.86   14.10
  -1  -4  15  441.86   13.70
   2   5 -15  112.79    5.80
  -2  -5  15  113.29    5.30
  -2  -5  15  106.79    5.20
  -4   0 -15    7.90    2.60
   4   0  15    6.90    2.40
  -3   1 -15    7.30    1.90
  -3   1 -15    6.40    1.80
   3  -1  15    6.30    1.70
  -2   2 -15   30.90    2.50
  -2   2 -15   29.90    2.20
   2  -2  15   27.30    2.60
  -1   3 -15 1135.59   34.20
  -1   3 -15 1102.89   34.50
   1  -3  15 1180.98   34.70
   0  -4  15   63.49    3.50
   1   5 -15   30.70    2.70
  -1  -5  15   32.60    2.90
  -1  -5  15   30.50    2.30
   2   6 -15   72.39    4.80
  -2  -6  15   80.69    4.40
  -4   1 -15   40.60    4.50
  -4   1 -15   61.19    4.60
  -3   2 -15    7.00    1.80
  -3   2 -15    8.40    2.10
   3  -2  15    6.80    2.00
   2  -3  15   16.30    2.20
  -1   4 -15  140.09    5.50
  -1   4 -15  143.59    5.90
   1  -4  15  145.29    6.20
   0   5 -15    1.70    1.30
   0   5 -15    1.60    0.90
   0  -5  15    2.60    1.50
   1   6 -15  117.59    5.90
  -1  -6  15  109.89    5.40
  -1  -6  15  110.09    5.00
  -4   2 -15   35.60    4.00
   4  -2  15   27.50    4.30
  -3   3 -15    5.30    1.70
  -3   3 -15   10.00    2.10
   3  -3  15    9.60    2.70
  -2   4 -15    6.50    1.70
  -2   4 -15    5.40    1.50
   2  -4  15    8.40    2.20
  -1   5 -15   50.69    3.00
  -1   5 -15   45.90    3.20
   1  -5  15   48.60    3.70
   0   6 -15  118.79    4.90
   0   6 -15  112.59    5.50
   0  -6  15  110.59    5.60
   1   7 -15   14.30    2.60
  -3   4 -15   76.19    4.80
   3  -4  15   77.19    5.00
  -2   5 -15    1.60    1.60
  -2   5 -15    3.00    1.50
   2  -5  15    3.10    2.20
  -1   6 -15   28.10    2.80
  -1   6 -15   29.70    2.80
   1  -6  15   28.20    3.40
   0   7 -15    2.00    1.70
   0  -7  15    0.70    2.10
  -3   5 -15    9.10    2.40
  -2   6 -15   12.30    2.30
   2  -6  15   15.30    3.30
  -1   7 -15    6.20    1.90
   1  -7  15    5.80    2.70
   1  -7 -16    5.90    1.80
  -1   7  16    5.10    1.70
   2  -6 -16   40.30    3.50
  -2   6  16   37.10    3.10
  -2   6  16   41.20    4.10
   0  -7 -16   20.40    2.70
   0   7  16   12.00    2.20
   1  -6 -16   54.59    3.60
  -1   6  16   64.79    3.70
   2  -5 -16   43.40    3.30
  -2   5  16   37.70    2.90
  -2   5  16   41.20    3.50
   3  -4 -16   47.20    3.80
  -3   4  16   52.39    4.90
  -1  -7 -16   18.90    2.50
   1   7  16   16.70    2.50
   0  -6 -16   75.69    4.20
   0   6  16   85.39    4.40
   1  -5 -16    8.80    1.60
  -1   5  16    9.10    1.60
   2  -4 -16   64.39    3.80
  -2   4  16   61.39    3.40
  -2   4  16   63.89    4.10
   3  -3 -16   59.29    4.00
  -3   3  16   54.39    4.40
  -2  -7 -16   12.70    2.10
  -2  -7 -16   16.70    2.60
   2   7  16   14.80    2.80
  -1  -6 -16   12.80    1.90
  -1  -6 -16   14.90    2.10
   1   6  16   12.90    2.10
   0  -5 -16  103.09    4.60
   0   5  16  100.29    4.60
   1  -4 -16   10.70    1.50
  -1   4  16   12.20    1.70
  -1   4  16   10.70    1.80
   2  -3 -16   67.29    3.50
  -2   3  16   67.19    4.00
  -2   3  16   66.99    3.20
   3  -2 -16  217.08    8.60
  -3   2  16  206.18    8.90
  -2  -6 -16    3.80    1.50
  -2  -6 -16    4.10    1.40
   2   6  16    5.00    2.00
  -1  -5 -16    2.50    1.10
  -1  -5 -16    2.80    1.10
   1   5  16    2.40    1.30
   0  -4 -16   45.60    2.60
   0   4  16   45.70    2.70
   1  -3 -16   23.00    2.20
  -1   3  16   18.60    2.00
  -1   3  16   19.80    1.90
   2  -2 -16   52.89    3.00
  -2   2  16   50.29    3.30
  -2   2  16   55.59    2.60
   3  -1 -16  264.47   10.00
  -3   1  16  270.47   10.40
   4   0 -16    6.00    2.20
  -4   0  16    9.00    2.80
  -2  -5 -16  100.49    4.90
  -2  -5 -16   92.89    4.50
   2   5  16   99.89    4.90
  -1  -4 -16  635.94   19.50
  -1  -4 -16  610.34   19.60
   1   4  16  631.24   19.80
   0  -3 -16   55.19    2.70
   0  -3 -16   55.39    2.60
   0   3  16   58.79    2.90
   1  -2 -16  264.57    8.90
  -1   2  16  255.67    8.60
  -1   2  16  265.47    9.00
   2  -1 -16  289.57   10.00
   2  -1 -16  292.87    9.80
  -2   1  16  295.07   10.30
   3   0 -16   26.00    2.80
   3   0 -16   35.70    2.80
  -3   0  16   22.50    3.00
   4   1 -16   11.00    2.40
  -4  -1  16   10.10    3.00
  -3  -5 -16    0.70    1.50
  -3  -5 -16    0.70    1.10
   3   5  16    1.20    1.70
  -2  -4 -16  294.37   10.80
  -2  -4 -16  296.37   10.20
   2   4  16  308.87   10.70
  -1  -3 -16   40.70    2.40
  -1  -3 -16   40.20    2.20
   1   3  16   42.60    2.60
   0  -2 -16  291.27    9.30
   0  -2 -16  274.77    9.30
   0   2  16  288.77    9.30
   1  -1 -16   96.59    3.80
   1  -1 -16   98.19    3.80
  -1   1  16   88.19    3.40
  -1   1  16   93.39    4.00
   2   0 -16   11.30    1.60
   2   0 -16    9.70    1.60
  -2   0  16   15.10    1.90
   3   1 -16  289.17   10.60
  -3  -1  16  277.37   10.70
  -3  -1  16  288.07   10.40
  -3  -4 -16   54.89    3.20
  -3  -4 -16   56.29    4.20
   3   4  16   56.89    4.00
  -2  -3 -16   37.90    2.70
  -2  -3 -16   34.00    2.20
   2   3  16   36.30    2.70
  -1  -2 -16    0.70    0.70
  -1  -2 -16    1.40    0.60
   1   2  16    2.00    0.90
   0  -1 -16   50.09    2.50
   0  -1 -16   51.69    2.30
   0   1  16   53.29    2.40
   0   1  16   53.89    2.50
   1   0 -16    3.70    0.90
   1   0 -16    2.30    0.80
  -1   0  16    3.20    1.00
   2   1 -16  101.49    4.70
  -2  -1  16  106.39    4.60
  -2  -1  16  110.29    4.80
   3   2 -16   35.50    3.10
  -3  -2  16   36.90    3.30
  -3  -2  16   27.50    3.00
  -3  -3 -16   78.49    4.80
   3   3  16   86.59    4.80
  -2  -2 -16   39.90    2.70
  -2  -2 -16   41.70    2.10
   2   2  16   43.60    2.80
  -1  -1 -16  140.09    5.30
  -1  -1 -16  132.59    4.60
   1   1  16  141.09    5.30
   0   0 -16    3.80    1.00
   0   0 -16    3.40    0.70
   0   0  16    3.90    0.80
   0   0  16    3.20    1.00
   1   1 -16  113.49    4.70
  -1  -1  16  114.39    4.70
  -1  -1  16  117.59    4.40
   2   2 -16   14.70    2.20
  -2  -2  16   12.70    2.00
  -2  -2  16   14.50    2.00
   3   3 -16   17.10    2.70
  -3  -3  16   17.90    2.60
  -3  -3  16   24.60    2.80
  -3  -2 -16   -0.40    1.30
   3   2  16   -0.30    1.40
  -2  -1 -16  208.38    7.80
   2   1  16  205.98    7.70
   1   0  16   11.90    1.40
   0   1 -16   88.39    3.20
   0   1 -16   90.59    3.90
   0  -1  16   86.99    3.80
   0  -1  16   95.89    3.50
   1   2 -16  119.39    5.10
  -1  -2  16  120.69    5.00
  -1  -2  16  117.99    4.50
   2   3 -16  490.55   16.40
  -2  -3  16  469.35   15.50
  -2  -3  16  473.15   15.70
   3   4 -16   10.60    2.50
  -3  -4  16   11.10    2.30
  -4  -2 -16  158.98    7.90
   4   2  16  146.69    7.60
  -3  -1 -16   15.20    2.40
   3   1  16   12.40    2.10
  -2   0 -16   20.70    2.00
   2   0  16   20.20    2.20
  -1   1 -16   12.10    1.60
  -1   1 -16   11.20    1.40
   1  -1  16    9.80    1.50
   0   2 -16  476.85   15.90
   0   2 -16  516.75   15.30
   0  -2  16  499.05   15.90
   0  -2  16  514.75   15.10
   1   3 -16    6.00    1.50
  -1  -3  16    6.70    1.20
  -1  -3  16    8.70    1.60
   2   4 -16  148.29    6.60
  -2  -4  16  140.19    6.20
  -2  -4  16  146.59    6.10
   3   5 -16    3.10    2.00
  -3  -5  16    3.50    2.00
  -4  -1 -16    5.10    2.20
   4   1  16    5.40    2.40
  -3   0 -16   69.19    4.40
   3   0  16   60.29    4.10
   3   0  16   80.09    4.50
  -2   1 -16  199.18    7.60
  -2   1 -16  204.18    7.50
   2  -1  16  211.98    7.60
  -1   2 -16  127.79    5.30
  -1   2 -16  136.19    5.10
   1  -2  16  128.99    5.30
   0   3 -16   17.10    1.30
   0  -3  16   15.40    1.30
   0  -3  16   24.10    2.30
   1   4 -16  271.17    9.80
  -1  -4  16  253.07    9.50
  -1  -4  16  276.67    9.10
   2   5 -16   61.59    4.20
  -2  -5  16   59.89    3.80
  -4   0 -16    1.00    1.90
   4   0  16    3.70    2.10
  -3   1 -16   43.20    3.50
  -3   1 -16   46.60    3.30
   3  -1  16   48.00    3.90
  -2   2 -16   41.70    2.90
  -2   2 -16   39.90    2.70
   2  -2  16   38.00    3.00
  -1   3 -16   88.29    3.70
   1  -3  16   75.79    4.10
   0   4 -16 1125.59   34.10
   0   4 -16 1142.69   35.00
   0  -4  16 1167.58   35.00
   1   5 -16   18.60    2.50
  -1  -5  16   16.10    2.00
  -1  -5  16   14.00    2.20
   2   6 -16   49.70    4.20
  -2  -6  16   52.79    3.80
  -4   1 -16    3.00    2.10
  -3   2 -16    1.70    1.30
  -3   2 -16    0.80    1.60
   3  -2  16    1.60    1.90
  -2   3 -16  378.96   12.80
  -2   3 -16  371.66   12.70
   2  -3  16  369.86   13.00
  -1   4 -16   27.80    2.10
  -1   4 -16   28.10    2.40
   1  -4  16   21.00    2.60
   0   5 -16   24.30    2.40
   0   5 -16   19.90    1.70
   0  -5  16   23.60    2.80
   1   6 -16    4.90    1.80
  -1  -6  16    5.90    2.00
  -1  -6  16    5.70    1.60
  -3   3 -16    2.50    1.50
  -3   3 -16    3.50    1.80
   3  -3  16    3.00    2.60
  -2   4 -16    0.80    1.20
  -2   4 -16    0.70    1.40
   2  -4  16    0.80    1.90
  -1   5 -16   64.39    3.40
  -1   5 -16   64.39    3.80
   1  -5  16   53.79    4.00
   0   6 -16   31.90    3.00
   0  -6  16   25.90    3.20
   1   7 -16   94.19    5.70
  -3   4 -16    2.00    1.70
   3  -4  16    3.70    3.10
  -2   5 -16    5.80    1.80
  -2   5 -16    5.30    1.70
   2  -5  16    5.50    2.40
  -1   6 -16  261.67   10.20
  -1   6 -16  286.27   10.10
   1  -6  16  286.27   11.40
   0   7 -16   30.10    3.60
   0  -7  16   29.40    3.70
  -2   6 -16    0.60    1.60
   2  -6  16    4.50    3.10
  -1   7 -16    7.50    1.80
   1  -7  16    5.30    3.00
   1  -7 -17    7.70    2.10
  -1   7  17    8.30    2.00
   2  -6 -17   18.40    2.80
  -2   6  17   14.90    3.00
  -2   6  17   16.70    2.50
   0  -7 -17   29.00    3.20
   0   7  17   24.40    3.00
   1  -6 -17   21.60    2.70
  -1   6  17   21.90    2.80
   2  -5 -17    4.70    1.70
  -2   5  17    6.60    1.50
  -2   5  17    5.40    2.10
   3  -4 -17    4.00    1.80
  -3   4  17    5.90    2.20
  -1  -7 -17    2.70    1.40
   1   7  17   -0.50    1.30
   0  -6 -17  137.19    6.00
   0   6  17  132.09    6.00
   1  -5 -17  204.48    7.90
  -1   5  17  198.88    7.80
   2  -4 -17  245.08    9.20
  -2   4  17  239.68    8.80
  -2   4  17  249.68    9.50
   3  -3 -17   24.90    2.90
  -3   3  17   22.60    3.30
  -1  -6 -17  260.07    9.50
   1   6  17  255.37    9.70
   0  -5 -17   57.29    3.10
   0   5  17   46.90    3.10
   1  -4 -17   22.40    2.00
  -1   4  17   25.40    2.20
   2  -3 -17   28.90    2.40
  -2   3  17   28.60    3.00
  -2   3  17   29.40    2.10
   3  -2 -17  128.89    6.20
  -3   2  17  130.59    6.50
  -2  -6 -17    3.60    1.60
  -2  -6 -17    3.10    1.40
   2   6  17    3.50    1.80
  -1  -5 -17    6.30    1.50
  -1  -5 -17    4.80    1.30
   1   5  17    6.30    1.70
   0  -4 -17   19.00    1.50
   0  -4 -17   22.60    1.80
   0   4  17   24.50    2.10
   1  -3 -17   43.90    2.60
  -1   3  17   41.80    2.80
  -1   3  17   44.20    2.60
   2  -2 -17  280.87   10.00
  -2   2  17  285.47   10.20
   3  -1 -17   24.30    2.80
  -3   1  17   23.70    3.00
  -2  -5 -17   16.20    2.20
  -2  -5 -17   13.60    1.90
   2   5  17   18.90    2.50
  -1  -4 -17   27.90    2.10
  -1  -4 -17   26.00    2.00
   1   4  17   32.60    2.40
   0  -3 -17   16.10    1.40
   0  -3 -17   16.60    1.70
   0   3  17   15.30    1.80
   1  -2 -17  399.16   12.70
   1  -2 -17  381.56   12.40
  -1   2  17  410.56   12.40
  -1   2  17  376.96   12.70
   2  -1 -17  210.88    7.60
   2  -1 -17  208.98    7.80
  -2   1  17  223.78    8.10
   3   0 -17  191.88    8.00
   3   0 -17  211.18    8.50
  -3   0  17  197.88    8.30
  -3  -5 -17   25.30    3.30
  -3  -5 -17   22.60    2.50
   3   5  17   20.20    3.00
  -2  -4 -17    2.10    1.20
  -2  -4 -17    1.80    1.00
   2   4  17    2.00    1.40
  -1  -3 -17  161.38    5.70
  -1  -3 -17  154.68    6.00
   1   3  17  156.68    6.10
   0  -2 -17   30.00    1.90
   0  -2 -17   30.50    1.80
   0   2  17   29.90    1.90
   1  -1 -17  299.97   10.10
   1  -1 -17  299.97   10.00
  -1   1  17  309.27   10.30
  -1   1  17  311.67    9.60
   2   0 -17   31.80    2.30
   2   0 -17   28.70    2.20
  -2   0  17   28.50    2.50
  -3  -1  17    8.90    2.00
  -3  -4 -17    6.80    1.90
   3   4  17    5.50    2.00
  -2  -3 -17   76.79    3.30
  -2  -3 -17   68.79    3.90
   2   3  17   72.19    4.00
  -1  -2 -17   34.70    1.90
  -1  -2 -17   33.90    2.30
   1   2  17   38.10    2.40
   0  -1 -17    4.30    0.80
   0  -1 -17    5.90    1.10
   0   1  17    6.50    1.00
   0   1  17    4.90    1.10
   1   0 -17  202.98    7.00
   1   0 -17  213.68    7.40
  -1   0  17  206.48    7.40
  -1   0  17  199.98    6.50
   2   1 -17    9.60    1.70
  -2  -1  17    7.30    1.70
  -2  -1  17    8.90    1.70
   3   2 -17   32.30    3.40
  -3  -2  17   32.70    3.40
  -3  -2  17   31.20    3.30
  -3  -3 -17    7.90    2.00
   3   3  17    7.00    2.00
  -2  -2 -17    0.80    1.00
  -2  -2 -17    0.40    0.60
   2   2  17    0.30    1.00
  -1  -1 -17  760.22   23.20
  -1  -1 -17  772.62   24.00
   1   1  17  811.22   24.00
   0   0 -17    0.30    0.70
   0   0 -17    1.10    0.50
   0   0  17    1.20    0.70
   0   0  17    0.50    0.80
   1   1 -17   48.80    2.80
   1   1 -17   54.79    2.60
  -1  -1  17   50.99    2.90
   2   2 -17   15.40    2.20
  -2  -2  17   15.40    2.10
  -2  -2  17   16.00    2.20
   3   3 -17   14.30    2.60
  -3  -3  17   13.90    2.50
  -3  -3  17   13.40    2.30
  -3  -2 -17    2.50    1.50
   3   2  17    1.80    1.70
  -2  -1 -17   31.10    2.40
   2   1  17   35.30    2.60
  -1   0 -17  136.19    5.50
   1   0  17  141.69    5.30
   1   0  17  147.89    5.40
   0   1 -17    3.60    1.00
   0   1 -17    4.20    0.70
   0  -1  17    2.50    1.00
   0  -1  17    3.20    0.80
   1   2 -17    8.40    1.50
  -1  -2  17    8.40    1.30
  -1  -2  17    7.10    1.50
   2   3 -17   17.50    2.50
  -2  -3  17   16.50    2.10
  -2  -3  17   19.30    2.40
   3   4 -17   42.90    4.30
  -3  -4  17   40.60    3.90
   4   2  17   23.80    3.50
  -3  -1 -17  234.98    9.30
   3   1  17  226.78    9.10
  -2   0 -17   38.40    2.70
   2   0  17   36.40    2.70
  -1   1 -17   23.10    1.70
  -1   1 -17   26.10    2.00
   1  -1  17   24.20    2.00
   0   2 -17   12.60    1.10
   0   2 -17   10.50    1.50
   0  -2  17   10.90    1.50
   1   3 -17   62.89    3.60
  -1  -3  17   60.89    3.00
  -1  -3  17   61.19    3.50
   2   4 -17    8.60    2.10
  -2  -4  17   12.90    2.10
  -2  -4  17   11.90    2.20
   3   5 -17   29.10    3.80
  -3  -5  17   31.70    3.50
  -4  -1 -17    3.40    2.10
   4   1  17    1.30    2.10
  -3   0 -17   10.10    2.30
   3   0  17   11.70    2.30
   3   0  17    8.40    2.00
  -2   1 -17   15.60    2.00
  -2   1 -17   14.70    1.90
   2  -1  17   15.70    2.00
  -1   2 -17    1.30    0.80
  -1   2 -17    1.20    1.00
   1  -2  17    0.90    1.30
   0   3 -17  167.08    6.50
   0   3 -17  167.08    5.70
   0  -3  17  160.38    6.40
   0  -3  17  165.48    5.90
   1   4 -17   31.50    2.80
  -1  -4  17   32.60    2.30
  -1  -4  17   29.40    2.70
   2   5 -17   59.69    4.30
  -2  -5  17   60.79    3.90
  -2  -5  17   64.99    4.10
  -4   0 -17   -2.60    1.60
   4   0  17    1.30    2.00
  -3   1 -17    8.30    1.90
  -3   1 -17   10.40    2.30
   3  -1  17   10.50    2.30
  -2   2 -17    7.00    1.70
  -2   2 -17    5.00    1.30
   2  -2  17    8.70    1.80
  -1   3 -17  206.48    7.80
  -1   3 -17  209.78    7.40
   1  -3  17  203.28    7.90
   0   4 -17    9.30    1.70
   0  -4  17   11.20    1.90
   1   5 -17   12.20    2.30
  -1  -5  17   14.50    2.00
  -1  -5  17   11.20    2.20
   2   6 -17   22.60    3.50
  -2  -6  17   24.20    3.00
  -3   2 -17    9.90    2.10
  -3   2 -17   10.80    2.30
   3  -2  17   11.50    2.50
  -2   3 -17   35.70    2.70
   2  -3  17   38.90    3.50
  -1   4 -17   46.90    2.80
  -1   4 -17   45.80    3.10
   1  -4  17   51.19    3.60
   0   5 -17   51.99    3.50
   0  -5  17   53.29    3.70
   1   6 -17   16.50    2.80
  -1  -6  17   15.20    2.50
  -3   3 -17   14.70    2.60
  -3   3 -17   10.30    2.20
   3  -3  17   15.10    3.30
  -2   4 -17   27.20    2.90
  -2   4 -17   23.80    2.70
   2  -4  17   23.00    3.00
  -1   5 -17   13.30    1.90
  -1   5 -17   15.00    2.40
   1  -5  17   10.10    2.40
   0   6 -17    7.80    2.10
   0  -6  17    6.30    2.20
   1   7 -17   10.60    2.50
  -3   4 -17    3.20    1.80
  -2   5 -17   41.60    3.30
  -2   5 -17   42.60    3.30
   2  -5  17   43.90    4.30
  -1   6 -17    4.60    1.60
  -1   6 -17    6.60    2.10
   1  -6  17    7.00    2.70
   0   7 -17    0.40    1.80
   0  -7  17    1.70    2.20
  -2   6 -17    3.00    1.80
   2  -6  17    7.30    3.50
  -1   7 -17   25.70    2.90
   1  -7  17   33.90    4.40
   1  -7 -18   71.19    4.60
  -1   7  18   85.59    4.80
   2  -6 -18   12.20    2.40
  -2   6  18    9.80    2.20
  -2   6  18    9.20    2.60
   0  -7 -18   59.29    4.00
   0   7  18   54.19    3.90
   1  -6 -18   36.80    3.10
  -1   6  18   37.00    3.00
   2  -5 -18   28.50    3.10
  -2   5  18   25.80    3.30
  -2   5  18   24.60    2.80
   3  -4 -18    3.40    1.80
  -3   4  18    3.90    2.10
  -1  -7 -18    6.30    1.70
   1   7  18    4.90    1.80
   0  -6 -18   14.30    2.20
   0   6  18   21.30    2.60
   1  -5 -18   13.70    2.10
  -1   5  18   12.80    2.00
   2  -4 -18  119.19    5.40
  -2   4  18  110.59    4.90
  -2   4  18  109.79    5.70
   3  -3 -18   73.29    4.70
  -3   3  18   73.49    5.10
  -1  -6 -18   87.79    4.50
   1   6  18   87.69    4.70
   0  -5 -18  320.37   11.00
   0   5  18  307.07   11.00
   1  -4 -18   69.69    3.70
  -1   4  18   74.89    3.70
  -1   4  18   70.79    3.80
   2  -3 -18   21.80    2.50
  -2   3  18   23.70    2.60
  -2   3  18   20.40    2.70
   3  -2 -18   24.70    2.90
  -3   2  18   21.40    3.10
  -2  -6 -18   22.30    2.50
  -2  -6 -18   25.50    3.10
   2   6  18   19.80    2.90
  -1  -5 -18   12.90    1.90
  -1  -5 -18   15.50    2.10
   1   5  18   11.50    2.00
   0  -4 -18   74.29    3.60
   0  -4 -18   72.89    3.30
   0   4  18   73.69    3.70
   1  -3 -18  112.19    4.80
  -1   3  18  119.29    4.80
  -1   3  18  119.49    5.00
   2  -2 -18   15.30    2.00
  -2   2  18   17.50    2.30
   3  -1 -18   15.50    2.40
  -3   1  18   16.40    2.70
  -2  -5 -18   33.10    2.50
  -2  -5 -18   25.90    2.60
   2   5  18   35.20    3.10
  -1  -4 -18   37.60    2.50
  -1  -4 -18   39.50    2.40
   1   4  18   36.40    2.70
   0  -3 -18  197.58    7.00
   0  -3 -18  201.88    7.10
   0   3  18  203.68    7.30
   1  -2 -18  401.66   12.40
   1  -2 -18  385.56   12.70
  -1   2  18  394.46   12.80
  -1   2  18  373.56   12.30
   2  -1 -18  918.81   29.20
   2  -1 -18  975.10   29.10
  -2   1  18  958.60   29.50
   3   0 -18   12.40    2.00
   3   0 -18   16.50    2.40
  -3   0  18   12.00    2.30
  -3  -5 -18    1.60    1.60
  -3  -5 -18    3.70    1.40
   3   5  18   -1.10    1.60
  -2  -4 -18   85.79    4.60
  -2  -4 -18   88.09    4.00
   2   4  18   93.79    4.70
  -1  -3 -18   99.89    4.10
  -1  -3 -18  102.49    4.40
   1   3  18   98.39    4.50
   0  -2 -18  127.69    4.90
   0  -2 -18  129.19    4.80
   0   2  18  124.89    4.90
   1  -1 -18   30.20    2.00
   1  -1 -18   32.10    2.10
   2   0 -18   94.49    4.30
   2   0 -18   92.79    4.30
  -2   0  18   97.49    4.60
   3   1 -18   42.70    3.40
   3   1 -18   41.50    3.20
  -3  -1  18   42.80    3.60
  -3  -4 -18    6.30    2.00
   3   4  18    5.30    2.10
  -2  -3 -18  238.18    8.10
  -2  -3 -18  235.18    8.90
   2   3  18  233.08    8.80
  -1  -2 -18   34.10    2.30
  -1  -2 -18   37.20    1.90
   1   2  18   32.10    2.30
   0  -1 -18   13.50    1.20
   0  -1 -18   13.40    1.60
   0   1  18   11.50    1.40
   0   1  18   10.90    1.50
   1   0 -18  939.61   28.80
   1   0 -18  940.41   28.50
  -1   0  18  958.80   28.90
   2   1 -18   19.80    2.40
  -2  -1  18   17.40    2.40
   3   2 -18   21.40    3.10
  -3  -2  18   25.30    3.20
  -3  -2  18   22.90    2.90
  -3  -3 -18    2.20    1.60
   3   3  18    1.20    1.70
  -2  -2 -18    5.70    1.70
   2   2  18    5.50    1.40
  -1  -1 -18    2.80    1.00
  -1  -1 -18    1.80    0.60
   1   1  18    5.00    1.20
   0   0 -18   57.59    2.50
   0   0 -18   56.49    3.00
   0   0  18   60.59    2.70
   0   0  18   59.29    2.90
   1   1 -18  304.87   10.40
   1   1 -18  312.07   10.00
  -1  -1  18  296.57   10.30
   2   2 -18   84.19    4.40
  -2  -2  18   85.59    4.20
  -2  -2  18   96.29    4.70
   3   3 -18   18.50    2.90
  -3  -3  18   21.70    2.90
  -3  -3  18   20.90    2.80
  -3  -2 -18   42.90    3.50
   3   2  18   42.80    3.60
  -2  -1 -18  304.97   10.80
   2   1  18  299.47   10.60
  -1   0 -18   25.90    2.10
   1   0  18   25.10    2.00
   1   0  18   23.60    1.90
   0   1 -18  198.88    7.50
   0   1 -18  212.98    6.70
   0  -1  18  202.08    7.40
   0  -1  18  214.08    7.00
   1   2 -18   44.40    2.80
  -1  -2  18   40.70    2.90
  -1  -2  18   43.20    2.40
   2   3 -18    0.60    1.40
  -2  -3  18   -0.20    1.30
  -2  -3  18    0.40    1.40
   3   4 -18   10.40    2.50
  -3  -4  18    9.00    2.30
  -3  -4  18    8.80    2.20
  -3  -1 -18    7.10    2.00
   3   1  18    9.70    2.10
  -2   0 -18  566.34   18.80
   2   0  18  593.04   18.80
  -1   1 -18  104.99    4.50
   1  -1  18   90.99    4.20
   0   2 -18  295.77   10.50
   0   2 -18  319.97    9.50
   0   2 -18  312.47    9.70
   0  -2  18  286.47   10.30
   1   3 -18   34.30    2.70
  -1  -3  18   40.10    2.90
  -1  -3  18   36.30    2.30
   2   4 -18   21.00    3.10
  -2  -4  18   21.20    2.80
  -2  -4  18   23.10    2.60
  -3   0 -18    0.10    1.60
   3   0  18    1.20    1.60
  -2   1 -18   30.40    2.50
  -2   1 -18   29.90    2.30
   2  -1  18   34.80    2.80
  -1   2 -18   78.49    3.90
  -1   2 -18   75.69    3.50
   1  -2  18   76.99    3.90
   0   3 -18   33.70    1.90
   0   3 -18   34.00    2.50
   0  -3  18   29.10    2.50
   1   4 -18    4.10    1.60
  -1  -4  18    4.20    1.30
  -1  -4  18    3.50    1.60
   2   5 -18   66.59    4.50
  -2  -5  18   67.19    4.30
  -2  -5  18   65.19    4.00
  -3   1 -18   37.10    3.10
  -3   1 -18   37.80    3.50
   3  -1  18   33.70    3.80
  -2   2 -18  403.36   13.80
  -2   2 -18  408.66   14.10
   2  -2  18  420.76   14.10
  -1   3 -18   78.69    4.00
  -1   3 -18   74.69    3.50
   1  -3  18   66.79    4.10
   0   4 -18  269.47    9.20
   0   4 -18  284.77   10.20
   0  -4  18  285.37   10.30
   1   5 -18   53.99    3.90
  -1  -5  18   49.99    3.80
  -1  -5  18   59.79    3.20
   2   6 -18  111.99    6.30
  -2  -6  18  108.29    5.50
  -3   2 -18   59.89    4.00
  -3   2 -18   61.89    4.20
   3  -2  18   54.49    4.50
  -2   3 -18  356.76   12.50
  -2   3 -18  351.96   12.40
   2  -3  18  361.96   13.20
  -1   4 -18  142.89    5.80
  -1   4 -18  150.88    6.30
   1  -4  18  152.08    6.70
   0   5 -18  221.58    8.70
   0  -5  18  213.48    8.80
   1   6 -18  108.59    5.70
  -1  -6  18  105.59    5.60
  -3   3 -18   11.10    2.40
  -3   3 -18   13.90    2.50
   3  -3  18   11.40    3.30
  -2   4 -18   80.89    4.50
  -2   4 -18   79.89    4.30
   2  -4  18   72.09    4.80
  -1   5 -18    4.20    1.30
  -1   5 -18    6.90    1.90
   1  -5  18    4.60    2.30
   0   6 -18   34.70    3.20
   0  -6  18   33.50    3.60
   1   7 -18    1.10    2.00
  -3   4 -18    2.30    1.90
   3  -4  18    1.20    3.20
  -2   5 -18    0.70    1.40
  -2   5 -18    2.30    1.80
   2  -5  18    3.10    2.50
  -1   6 -18    6.90    1.80
  -1   6 -18   11.30    2.40
   1  -6  18    7.00    3.00
   0   7 -18   21.70    3.20
   0  -7  18   24.40    3.60
  -2   6 -18    5.80    2.00
   2  -6  18    8.10    2.90
   0  -7 -19    4.80    1.80
   0   7  19    0.20    1.40
   1  -6 -19   10.50    2.20
  -1   6  19    7.50    1.90
   2  -5 -19    6.80    2.00
  -2   5  19    7.20    1.70
  -2   5  19    6.50    2.20
   3  -4 -19    2.30    1.80
  -3   4  19    0.10    2.10
  -1  -7 -19    4.70    1.60
   1   7  19    6.50    1.90
   0  -6 -19   11.20    2.00
   0   6  19    8.90    1.90
   1  -5 -19   59.69    3.60
  -1   5  19   55.69    3.40
   2  -4 -19   71.99    4.20
  -2   4  19   69.19    3.70
  -2   4  19   73.69    4.60
   3  -3 -19   36.50    3.30
  -3   3  19   45.10    4.60
  -1  -6 -19  166.48    6.80
   1   6  19  152.68    6.90
   0  -5 -19  347.67   11.70
   0   5  19  329.97   11.70
   1  -4 -19   55.69    3.30
  -1   4  19   59.19    3.30
  -1   4  19   59.79    3.50
   2  -3 -19  112.09    5.20
  -2   3  19  114.99    5.50
   3  -2 -19   90.89    5.00
  -3   2  19   92.19    5.60
  -2  -6 -19   36.10    3.20
  -2  -6 -19   38.40    3.00
   2   6  19   42.60    3.60
  -1  -5 -19   13.10    1.90
  -1  -5 -19   18.20    2.20
   1   5  19   12.80    2.10
   0  -4 -19   21.80    1.90
   0  -4 -19   17.80    1.60
   0   4  19   17.90    2.10
   1  -3 -19   41.10    2.60
  -1   3  19   41.60    2.80
  -1   3  19   45.00    2.60
   2  -2 -19   98.49    4.70
  -2   2  19  104.59    5.10
   3  -1 -19   43.80    3.40
  -3   1  19   48.00    3.90
  -2  -5 -19   37.90    2.70
  -2  -5 -19   35.60    3.00
   2   5  19   40.00    3.30
  -1  -4 -19    0.10    0.80
  -1  -4 -19   -0.30    0.70
   1   4  19    3.60    1.40
   0  -3 -19  262.17    8.80
   0  -3 -19  252.77    8.80
   0   3  19  259.47    9.00
   1  -2 -19  834.42   25.80
   1  -2 -19  823.92   25.50
  -1   2  19  865.81   25.40
  -1   2  19  831.62   25.90
   2  -1 -19  659.03   20.30
   2  -1 -19  602.44   19.90
  -2   1  19  638.34   20.40
   3   0 -19   65.79    4.10
  -3   0  19   69.99    4.60
  -3  -5 -19   48.90    3.90
   3   5  19   47.70    4.10
  -2  -4 -19   17.10    2.00
  -2  -4 -19   22.40    2.80
   2   4  19   18.00    2.40
  -1  -3 -19   19.10    1.90
  -1  -3 -19   20.20    1.70
   1   3  19   25.00    2.40
   0  -2 -19  101.79    4.10
   0  -2 -19  106.69    4.30
   0   2  19  101.09    4.30
   1  -1 -19 1534.65   45.10
   1  -1 -19 1540.05   45.20
  -1   1  19 1466.15   45.20
   2   0 -19  360.06   12.40
   2   0 -19  385.56   12.60
  -2   0  19  365.96   12.80
   3   1 -19   33.80    3.50
   3   1 -19   33.80    3.60
  -3  -1  19   34.70    3.70
  -3  -4 -19   87.49    5.30
   3   4  19   98.69    5.60
  -2  -3 -19  140.59    5.50
  -2  -3 -19  148.09    6.30
   2   3  19  144.89    6.30
  -1  -2 -19   47.30    2.80
  -1  -2 -19   45.40    2.30
   1   2  19   46.40    2.80
   0  -1 -19  114.29    4.20
   0  -1 -19  111.79    4.50
   0   1  19  106.69    4.40
   0   1  19  107.69    4.30
   1   0 -19  285.77    9.70
   1   0 -19  279.77    9.40
  -1   0  19  271.27    9.70
   2   1 -19   11.90    1.80
   2   1 -19   11.00    1.90
  -2  -1  19   10.20    2.00
   3   2 -19   13.20    2.50
  -3  -2  19   12.80    2.60
  -3  -2  19   13.10    2.50
  -3  -3 -19   51.39    3.90
   3   3  19   44.00    3.80
  -2  -2 -19    9.40    1.80
   2   2  19    8.90    1.70
  -1  -1 -19   43.40    2.00
  -1  -1 -19   42.20    2.70
   1   1  19   44.90    2.70
   0   0 -19  182.38    6.10
   0   0 -19  176.38    6.70
   0   0  19  175.18    6.60
   0   0  19  184.68    6.30
   1   1 -19   43.00    2.40
   1   1 -19   43.00    2.70
  -1  -1  19   38.10    2.80
   2   2 -19    2.90    1.50
  -2  -2  19    4.30    1.60
  -2  -2  19    4.50    1.50
   3   3 -19   15.40    2.80
  -3  -3  19   16.50    2.70
  -3  -3  19   17.40    3.00
  -3  -2 -19  370.56   13.80
   3   2  19  384.56   13.70
  -2  -1 -19   26.40    2.40
   2   1  19   27.90    2.50
  -1   0 -19  410.46   13.70
   1   0  19  412.46   13.50
   1   0  19  422.46   13.40
   0   1 -19  239.48    7.70
   0   1 -19  249.78    8.70
   0  -1  19  247.48    8.60
   0  -1  19  232.58    8.00
   1   2 -19   43.20    2.90
  -1  -2  19   42.50    2.90
  -1  -2  19   42.20    2.50
   2   3 -19    0.10    1.40
  -2  -3  19    1.50    1.60
  -2  -3  19   -0.90    1.20
   3   4 -19    2.70    1.80
  -3  -4  19    2.80    2.10
  -3  -4  19    2.90    1.90
  -3  -1 -19  118.99    6.10
   3   1  19  124.59    6.10
  -2   0 -19   43.30    3.00
   2   0  19   37.50    2.80
  -1   1 -19   49.10    3.00
   1  -1  19   43.40    2.90
   1  -1  19   50.59    2.80
   0   2 -19   68.59    3.50
   0   2 -19   65.59    2.60
   0  -2  19   60.39    3.40
   1   3 -19  238.58    9.10
  -1  -3  19  251.57    8.40
  -1  -3  19  240.18    9.00
   2   4 -19   19.70    2.90
  -2  -4  19   20.00    2.40
  -2  -4  19   19.60    2.80
  -3   0 -19   31.40    3.60
   3   0  19   22.00    3.00
  -2   1 -19    1.70    1.10
  -2   1 -19    3.70    1.40
   2  -1  19    2.50    1.60
  -1   2 -19    8.70    1.70
  -1   2 -19    9.30    1.40
   1  -2  19    7.20    1.70
   0   3 -19   88.39    4.30
   0   3 -19   85.69    3.50
   0  -3  19   82.19    4.30
   1   4 -19  126.19    6.10
  -1  -4  19  130.59    6.00
  -1  -4  19  128.59    5.20
   2   5 -19    0.30    1.70
  -2  -5  19    3.00    2.00
  -2  -5  19    3.10    1.80
  -3   1 -19   43.70    3.50
  -3   1 -19   42.90    3.60
   3  -1  19   40.30    4.30
  -2   2 -19   70.99    3.90
  -2   2 -19   73.99    4.20
   2  -2  19   75.79    4.30
  -1   3 -19  453.85   14.70
  -1   3 -19  446.46   15.20
   1  -3  19  468.95   15.50
   0   4 -19    8.90    1.80
   0  -4  19    8.90    2.00
   1   5 -19   13.10    2.50
  -1  -5  19   14.20    2.60
   2   6 -19   15.80    2.90
  -2  -6  19   21.70    3.00
  -3   2 -19  192.98    8.20
  -3   2 -19  189.38    8.30
   3  -2  19  186.08    8.60
  -2   3 -19   42.50    3.00
   2  -3  19   43.00    3.90
  -1   4 -19   31.20    2.30
  -1   4 -19   31.20    2.80
   1  -4  19   29.20    3.30
   0   5 -19  143.99    6.70
   0  -5  19  150.58    6.80
   1   6 -19   17.40    2.80
  -1  -6  19   18.60    2.90
  -3   3 -19   57.79    4.20
  -3   3 -19   54.09    4.10
   3  -3  19   56.49    5.40
  -2   4 -19   58.49    4.00
  -2   4 -19   61.19    3.80
   2  -4  19   60.99    5.10
  -1   5 -19   41.10    3.20
  -1   5 -19   37.70    2.80
   1  -5  19   44.10    4.10
   0   6 -19  109.79    5.70
   0  -6  19  109.49    6.20
  -3   4 -19    7.50    2.20
  -3   4 -19    5.00    3.00
   3  -4  19    3.30    3.10
  -2   5 -19    7.70    2.20
  -2   5 -19    7.80    1.90
   2  -5  19    8.60    3.30
  -1   6 -19   33.50    2.80
  -1   6 -19   34.70    3.70
   1  -6  19   33.40    4.00
   0  -7 -20    0.80    1.60
   0   7  20    1.70    1.60
   1  -6 -20   19.70    2.80
  -1   6  20   19.00    2.60
   2  -5 -20   51.29    3.70
  -2   5  20   44.70    3.30
  -2   5  20   41.30    3.80
  -1  -7 -20   11.60    2.20
   1   7  20   14.00    2.50
   0  -6 -20    7.30    1.90
   0   6  20    8.50    2.10
   1  -5 -20   61.89    3.80
  -1   5  20   64.39    3.70
   2  -4 -20   19.80    2.60
  -2   4  20   19.90    2.80
   3  -3 -20   16.30    2.70
  -3   3  20   14.70    3.10
  -1  -6 -20   26.90    2.90
   1   6  20   26.80    3.20
   0  -5 -20   27.30    2.90
   0   5  20   33.70    3.20
   1  -4 -20    8.10    1.70
  -1   4  20    9.10    1.90
  -1   4  20    8.30    1.60
   2  -3 -20    6.70    1.60
  -2   3  20    8.20    2.10
   3  -2 -20   55.09    3.90
  -3   2  20   47.60    4.30
  -2  -6 -20   25.70    3.20
  -2  -6 -20   25.50    2.80
   2   6  20   26.70    3.50
  -1  -5 -20   89.59    4.30
  -1  -5 -20   82.29    4.10
   1   5  20   78.69    4.40
   0  -4 -20   10.90    1.60
   0  -4 -20   13.10    1.90
   0   4  20    9.60    1.70
   1  -3 -20   24.30    2.30
  -1   3  20   24.20    2.00
  -1   3  20   24.50    2.40
   2  -2 -20   32.20    2.60
  -2   2  20   27.30    2.90
   3  -1 -20   50.09    3.70
  -3   1  20   53.29    4.20
  -2  -5 -20   13.00    2.00
  -2  -5 -20   12.10    2.10
   2   5  20   12.40    2.30
  -1  -4 -20  124.19    5.30
  -1  -4 -20  119.19    5.00
   1   4  20  124.09    5.40
   0  -3 -20  163.48    6.30
   0  -3 -20  170.88    6.30
   0   3  20  173.48    6.50
   1  -2 -20   41.30    2.60
   1  -2 -20   40.90    2.40
  -1   2  20   40.50    2.30
  -1   2  20   46.00    2.90
   2  -1 -20  115.69    4.90
   2  -1 -20  105.69    5.00
  -2   1  20  109.39    5.30
   3   0 -20   46.20    3.40
  -3   0  20   48.30    4.00
  -2  -4 -20   23.10    2.30
  -2  -4 -20   23.30    2.90
   2   4  20   27.80    3.10
  -1  -3 -20    8.20    1.30
  -1  -3 -20   11.80    1.80
   1   3  20   11.50    1.80
   0  -2 -20 1978.10   57.49
   0  -2 -20 1897.11   57.69
   0   2  20 1970.20   57.69
   1  -1 -20 1041.00   31.60
   1  -1 -20 1032.90   31.40
  -1   1  20 1035.80   31.70
   2   0 -20  151.48    6.10
   2   0 -20  132.49    5.70
  -2   0  20  141.29    6.20
   3   1 -20   11.10    2.90
   3   1 -20   14.20    2.40
  -3  -1  20   13.30    2.70
  -3  -4 -20    0.10    1.50
   3   4  20    2.90    2.00
  -2  -3 -20    4.10    1.50
   2   3  20    3.90    1.60
  -1  -2 -20    2.60    0.80
  -1  -2 -20    5.10    1.30
   1   2  20    5.90    1.40
   0  -1 -20  116.09    4.80
   0  -1 -20  118.59    4.40
   0   1  20  113.19    4.50
   0   1  20  115.19    4.70
   1   0 -20  233.78    8.10
   1   0 -20  232.28    8.40
  -1   0  20  233.48    8.40
   2   1 -20    1.40    1.30
   2   1 -20    2.20    1.20
  -2  -1  20    0.50    1.50
   3   2 -20   14.90    2.70
  -3  -2  20   21.40    3.00
  -3  -2  20   13.50    2.50
  -3  -3 -20    1.40    1.60
   3   3  20    3.10    1.90
  -2  -2 -20   23.50    2.70
   2   2  20   19.70    2.30
  -1  -1 -20   23.80    1.40
  -1  -1 -20   25.90    2.10
   1   1  20   25.00    2.10
   0   0 -20  275.57   10.00
   0   0 -20  286.97    9.30
   0   0  20  290.07    9.90
   0   0  20  309.47    9.60
   1   1 -20    7.70    1.60
   1   1 -20    4.60    1.20
  -1  -1  20    4.90    1.50
   2   2 -20   13.20    2.30
  -2  -2  20   15.60    2.20
  -2  -2  20   15.80    2.40
   3   3 -20   15.90    3.20
  -3  -3  20   18.20    2.90
  -3  -3  20   16.30    2.60
  -3  -2 -20    9.90    2.40
   3   2  20    9.30    2.20
  -2  -1 -20   11.20    2.00
   2   1  20   12.00    2.00
  -1   0 -20   11.00    1.60
   1   0  20   10.70    1.60
   1   0  20   10.50    1.60
   0   1 -20   96.79    4.50
   0   1 -20  100.79    3.70
   0  -1  20  105.49    4.00
   0  -1  20   95.09    4.50
   1   2 -20   15.90    2.20
  -1  -2  20   14.30    2.10
  -1  -2  20   16.20    1.80
   2   3 -20   55.59    3.80
  -2  -3  20   47.20    3.60
  -2  -3  20   49.40    3.30
   3   4 -20   43.20    4.00
  -3  -4  20   50.19    4.20
  -3  -4  20   49.99    3.90
  -3  -1 -20    3.10    1.80
   3   1  20    5.40    1.90
  -2   0 -20   28.50    2.90
   2   0  20   21.00    2.40
  -1   1 -20  116.79    5.10
   1  -1  20  112.19    5.00
   1  -1  20  112.39    4.80
   0   2 -20    2.00    1.10
   0  -2  20    1.80    0.90
   0  -2  20    1.00    1.20
   1   3 -20    1.10    1.30
  -1  -3  20   -1.10    1.40
  -1  -3  20   -0.10    1.00
   2   4 -20  162.18    7.80
  -2  -4  20  163.18    6.70
  -2  -4  20  153.38    7.00
  -3   0 -20    3.60    1.90
   3   0  20    4.90    2.00
  -2   1 -20   72.29    4.10
   2  -1  20   76.89    4.30
  -1   2 -20   12.40    1.90
  -1   2 -20   13.50    1.70
   1  -2  20   13.20    2.00
   0   3 -20   95.79    4.60
   0  -3  20   96.39    4.70
   1   4 -20    2.90    1.60
  -1  -4  20    3.10    1.30
  -1  -4  20    2.90    1.90
   2   5 -20   40.70    3.80
  -2  -5  20   50.59    3.50
  -2  -5  20   52.69    4.10
  -3   1 -20    9.90    2.50
   3  -1  20    7.70    2.10
   3  -1  20    9.30    2.70
  -2   2 -20   90.99    4.60
  -2   2 -20   93.79    4.90
   2  -2  20   98.89    5.20
  -1   3 -20   76.59    3.60
  -1   3 -20   69.39    4.00
   1  -3  20   65.09    4.10
   0   4 -20   17.70    2.50
   0  -4  20   13.00    2.30
   1   5 -20   31.20    3.60
  -1  -5  20   33.40    3.60
  -3   2 -20   84.09    5.00
  -3   2 -20   64.19    4.60
   3  -2  20   80.89    6.70
  -2   3 -20  216.48    8.80
  -2   3 -20  218.08    8.70
   2  -3  20  234.88    9.60
  -1   4 -20   44.40    2.90
  -1   4 -20   52.39    3.50
   1  -4  20   47.90    3.80
   0   5 -20    5.50    2.00
   0  -5  20    5.10    2.10
   1   6 -20  145.09    7.40
  -1  -6  20  146.69    7.20
  -3   3 -20    3.80    2.00
  -3   3 -20    7.10    2.20
   3  -3  20    6.00    3.10
  -2   4 -20    6.90    2.10
  -2   4 -20    3.60    1.60
   2  -4  20    6.90    2.90
  -1   5 -20    3.20    1.80
  -1   5 -20    3.70    1.30
   1  -5  20    4.30    2.30
   0   6 -20   17.40    2.90
   0  -6  20   19.10    3.30
  -2   5 -20    2.00    2.00
  -2   5 -20    1.70    1.60
   2  -5  20   -2.70    2.70
  -1   6 -20   59.39    4.20
  -1   6 -20   59.79    3.70
   1  -6  20   54.89    5.10
   1  -6 -21   11.90    2.30
  -1   6  21   11.90    2.20
   2  -5 -21   53.29    3.90
  -2   5  21   52.79    4.20
   0  -6 -21    3.70    1.70
   0   6  21    3.90    1.70
   1  -5 -21    7.70    1.80
  -1   5  21   10.60    2.00
   2  -4 -21   43.30    3.40
  -2   4  21   42.80    4.00
   3  -3 -21   12.80    2.50
  -3   3  21    9.40    2.80
  -1  -6 -21   73.09    4.20
   1   6  21   78.49    4.60
   0  -5 -21    3.70    1.40
   0   5  21    2.50    1.40
   1  -4 -21  126.19    5.40
  -1   4  21  113.89    5.10
  -1   4  21  115.89    5.40
   2  -3 -21  151.88    6.60
  -2   3  21  158.98    7.10
   3  -2 -21    8.50    2.10
  -3   2  21    8.90    2.60
  -2  -6 -21    1.00    1.40
  -2  -6 -21    3.00    1.40
   2   6  21    1.00    1.70
  -1  -5 -21   18.20    2.30
  -1  -5 -21   12.30    2.10
   1   5  21   10.30    2.20
   0  -4 -21    1.40    0.90
   0  -4 -21    4.70    1.30
   0   4  21    5.00    1.50
   1  -3 -21   60.69    3.40
  -1   3  21   70.49    3.40
  -1   3  21   62.39    3.60
   2  -2 -21   65.39    3.70
  -2   2  21   57.69    4.00
   3  -1 -21   76.49    4.70
  -3   1  21   77.29    5.10
  -2  -5 -21    9.20    1.70
  -2  -5 -21    5.70    1.80
   2   5  21    6.40    2.00
  -1  -4 -21  173.38    6.40
  -1  -4 -21  155.88    6.50
   1   4  21  163.08    6.70
   0  -3 -21   29.90    2.10
   0  -3 -21   24.70    2.00
   0   3  21   27.00    2.30
   1  -2 -21  192.88    7.10
   1  -2 -21  201.18    7.30
  -1   2  21  196.58    7.50
  -1   2  21  195.78    6.90
   2  -1 -21   28.70    2.80
   2  -1 -21   29.30    2.40
  -2   1  21   25.30    3.00
   3   0 -21   49.70    3.60
  -3   0  21   50.39    4.20
  -2  -4 -21   96.09    4.90
  -2  -4 -21   94.99    4.30
   2   4  21   94.49    5.00
  -1  -3 -21  679.73   20.80
  -1  -3 -21  662.13   21.30
   1   3  21  673.03   21.40
   1  -1 -21  106.99    4.50
   1  -1 -21  105.69    4.70
  -1   1  21  109.89    4.90
   2   0 -21    3.20    1.30
   2   0 -21    5.00    1.50
  -2   0  21    3.00    1.60
   3   1 -21    2.00    1.80
   3   1 -21    5.30    1.90
  -3  -1  21    4.40    2.20
  -3  -4 -21   19.40    3.00
   3   4  21   19.00    3.00
  -2  -3 -21   21.40    2.60
   2   3  21   21.50    2.60
  -1  -2 -21  330.37   10.60
  -1  -2 -21  323.67   11.30
   1   2  21  335.27   11.30
   0  -1 -21  488.05   15.50
   0  -1 -21  480.55   14.90
   0   1  21  470.15   15.20
   0   1  21  484.15   15.40
   1   0 -21   25.60    2.00
   1   0 -21   27.70    2.40
  -1   0  21   25.50    2.50
   2   1 -21   16.70    2.30
   2   1 -21   15.80    2.10
  -2  -1  21   17.60    2.60
   3   2 -21   16.40    3.00
  -3  -2  21   19.30    3.10
  -3  -2  21   17.90    2.90
  -3  -3 -21    2.60    1.80
   3   3  21    5.50    2.10
  -2  -2 -21  120.59    5.50
   2   2  21  104.89    5.20
  -1  -1 -21   38.00    2.70
   1   1  21   43.60    2.80
   0   0 -21   30.90    1.80
   0   0 -21   39.60    2.60
   0   0  21   30.40    2.00
   0   0  21   32.80    2.50
   1   1 -21   48.20    2.70
   1   1 -21   52.59    3.20
  -1  -1  21   50.69    3.20
   2   2 -21    5.90    2.00
  -2  -2  21    5.90    1.70
  -2  -2  21    4.90    1.80
   3   3 -21   64.99    5.00
  -3  -3  21   64.19    4.40
  -3  -3  21   76.19    4.90
  -3  -2 -21    1.80    1.80
   3   2  21    1.70    1.80
  -2  -1 -21   55.09    3.50
   2   1  21   47.30    3.40
  -1   0 -21  189.58    7.40
   1   0  21  193.68    7.20
   1   0  21  199.78    7.20
   0   1 -21  314.37   10.10
   0   1 -21  334.77   11.20
   0  -1  21  318.67   11.10
   0  -1  21  325.07   10.50
   1   2 -21   33.60    2.80
  -1  -2  21   32.20    2.90
   2   3 -21  113.69    6.20
  -2  -3  21  136.29    6.20
  -2  -3  21  130.49    5.70
  -3  -1 -21   17.80    3.00
   3   1  21   14.10    2.60
  -2   0 -21    6.90    1.70
   2   0  21    8.30    1.80
  -1   1 -21  336.07   11.70
   1  -1  21  329.77   11.30
   1  -1  21  332.47   11.50
   0   2 -21    9.20    1.70
   0  -2  21    9.30    1.80
   0  -2  21   11.10    1.40
   1   3 -21    5.80    1.70
  -1  -3  21    7.10    1.50
  -1  -3  21    7.60    1.90
   2   4 -21    3.40    2.10
  -2  -4  21    4.30    1.70
  -2  -4  21    4.80    2.10
  -3   0 -21    6.50    2.30
   3   0  21   11.10    2.40
  -2   1 -21   13.00    2.20
   2  -1  21   11.70    2.00
   2  -1  21   11.40    2.00
  -1   2 -21  435.36   14.90
  -1   2 -21  456.25   14.50
   1  -2  21  447.26   14.90
   0   3 -21   31.20    2.60
   0  -3  21   26.70    2.80
   1   4 -21    2.10    1.70
  -1  -4  21    4.50    2.00
   2   5 -21   19.50    3.50
  -2  -5  21   20.40    2.70
  -2  -5  21   21.60    3.20
  -3   1 -21   58.89    4.50
   3  -1  21   62.49    5.10
   3  -1  21   51.89    4.20
  -2   2 -21   60.19    3.60
  -2   2 -21   56.89    3.90
   2  -2  21   49.90    3.90
  -1   3 -21  347.97   12.40
  -1   3 -21  355.26   11.90
   1  -3  21  346.37   12.40
   0   4 -21    0.90    1.40
   0  -4  21    0.90    1.60
   1   5 -21    7.80    2.10
  -1  -5  21    7.70    2.40
  -3   2 -21  612.94   21.00
  -3   2 -21  621.54   21.10
   3  -2  21  624.64   21.50
  -2   3 -21    8.00    1.80
  -2   3 -21    8.10    2.10
   2  -3  21    4.40    2.20
  -1   4 -21   12.70    1.90
  -1   4 -21   15.60    2.50
   1  -4  21   14.50    2.80
   0   5 -21   61.89    4.00
   0  -5  21   51.29    4.40
   1   6 -21   32.20    3.90
  -1  -6  21   34.50    4.00
  -3   3 -21    1.90    2.00
  -3   3 -21    4.30    1.90
   3  -3  21    3.10    2.80
  -2   4 -21   24.00    3.10
  -2   4 -21   19.70    2.50
   2  -4  21   19.90    3.70
  -1   5 -21   70.49    4.50
  -1   5 -21   67.59    3.80
   1  -5  21   75.99    5.40
   0   6 -21    1.90    2.00
   0  -6  21    2.50    2.60
  -2   5 -21    0.80    1.50
  -2   5 -21    2.40    2.00
   2  -5  21   -1.80    3.10
  -1   6 -21    0.00    1.80
   1  -6  21    1.40    2.70
   1  -6 -22  124.29    6.00
  -1   6  22  106.79    5.50
   2  -5 -22   92.99    5.30
  -2   5  22   91.59    5.50
   0  -6 -22   42.80    3.30
   0   6  22   34.90    3.20
   1  -5 -22    9.90    2.10
  -1   5  22   11.80    2.10
   2  -4 -22   10.10    2.20
  -2   4  22    9.80    2.60
  -1  -6 -22    6.10    1.80
   1   6  22    6.80    2.20
   0  -5 -22    1.80    1.30
   0   5  22    3.30    1.60
   1  -4 -22   29.00    2.60
  -1   4  22   27.90    2.40
  -1   4  22   30.70    3.10
   2  -3 -22   25.80    2.80
  -2   3  22   22.90    3.10
   3  -2 -22   11.10    2.40
  -3   2  22   14.50    3.20
  -1  -5 -22   10.40    1.90
  -1  -5 -22    8.40    1.70
   1   5  22    8.20    2.00
   0  -4 -22   25.50    2.30
   0  -4 -22   31.40    3.40
   0   4  22   33.40    3.00
   1  -3 -22  185.48    7.30
  -1   3  22  185.08    6.90
  -1   3  22  197.78    7.40
   2  -2 -22  111.39    5.30
  -2   2  22  108.49    5.60
   3  -1 -22    6.80    2.10
  -3   1  22    5.90    2.30
  -2  -5 -22    4.60    1.50
  -2  -5 -22    4.50    1.70
   2   5  22    6.00    2.00
  -1  -4 -22   20.40    2.40
  -1  -4 -22   23.20    2.30
   1   4  22   24.20    2.60
   0  -3 -22  133.09    5.30
   0  -3 -22  124.89    5.30
   0   3  22  130.09    5.40
   1  -2 -22   17.60    1.70
   1  -2 -22   22.20    2.20
  -1   2  22   17.20    1.80
  -1   2  22   21.50    2.40
   2  -1 -22    2.60    1.40
   2  -1 -22    2.30    1.30
  -2   1  22    2.60    1.80
   3   0 -22    7.10    2.00
  -3   0  22    6.00    2.40
  -2  -4 -22   76.49    4.50
   2   4  22   83.49    4.70
  -1  -3 -22  120.89    5.30
  -1  -3 -22  119.69    4.90
   1   3  22  123.79    5.50
   0  -2 -22  922.91   28.90
   0  -2 -22  935.21   28.50
   0   2  22  968.70   28.80
   1  -1 -22   16.80    2.10
   1  -1 -22   17.50    2.00
  -1   1  22   19.30    2.30
   2   0 -22    2.30    1.30
   2   0 -22    1.90    1.30
  -2   0  22    3.70    1.90
   3   1 -22   44.10    5.20
   3   1 -22   53.09    3.90
  -3  -1  22   53.09    4.40
   3   4  22   14.20    2.80
  -2  -3 -22  589.44   19.90
   2   3  22  617.74   20.00
  -1  -2 -22  216.58    7.50
  -1  -2 -22  230.68    8.40
   1   2  22  221.58    8.30
   0  -1 -22   11.80    1.30
   0  -1 -22   13.40    1.70
   0   1  22   12.70    1.70
   0   1  22   13.20    1.60
   1   0 -22  224.78    8.30
   1   0 -22  217.98    7.80
  -1   0  22  216.08    8.30
   2   1 -22  109.29    5.50
   2   1 -22  104.99    4.90
  -2  -1  22   99.19    5.30
   3   2 -22   39.10    4.70
   3   2 -22   54.69    3.90
  -3  -2  22   48.70    4.30
  -3  -3 -22   19.30    3.00
   3   3  22   18.70    2.90
  -2  -2 -22    7.00    1.80
   2   2  22    4.60    1.70
  -1  -1 -22    4.90    1.40
   1   1  22    3.80    1.30
   0   0 -22 1244.58   36.50
   0   0 -22 1198.88   37.30
   0   0  22 1255.87   36.70
   0   0  22 1209.58   37.20
   1   1 -22    4.80    1.10
   1   1 -22    5.90    1.60
  -1  -1  22    6.10    1.70
   2   2 -22   84.59    5.10
  -2  -2  22   82.49    4.90
   3   3 -22   72.19    5.70
  -3  -3  22   77.19    5.20
  -3  -3  22   70.79    4.70
  -3  -2 -22    1.00    1.60
   3   2  22    3.70    1.80
  -2  -1 -22   90.79    4.80
   2   1  22   92.49    4.80
  -1   0 -22    5.50    1.50
   1   0  22    3.90    1.40
   0   1 -22  208.68    8.10
   0  -1  22  207.08    7.90
   0  -1  22  214.68    7.30
   1   2 -22   10.80    1.50
   1   2 -22   10.50    2.10
  -1  -2  22   11.50    2.10
   2   3 -22   11.60    2.40
  -2  -3  22   10.40    2.10
  -2  -3  22    9.70    2.30
  -3  -1 -22   36.90    3.90
   3   1  22   33.30    3.60
  -2   0 -22  228.68    8.80
   2   0  22  217.98    8.60
  -1   1 -22   32.00    2.70
   1  -1  22   29.70    2.70
   1  -1  22   30.90    2.50
   0   2 -22   95.39    4.80
   0  -2  22  104.29    5.00
   0  -2  22  104.99    4.50
   1   3 -22  146.79    6.60
  -1  -3  22  137.69    6.10
  -1  -3  22  150.98    6.60
   2   4 -22   17.30    3.00
  -2  -4  22   21.70    3.00
  -2  -4  22   19.40    2.70
  -3   0 -22    1.90    2.00
   3   0  22    3.10    1.90
  -2   1 -22   43.90    3.30
   2  -1  22   47.40    3.70
   2  -1  22   45.20    3.30
  -1   2 -22   84.79    4.00
  -1   2 -22   88.19    4.50
   1  -2  22   80.39    4.70
   0   3 -22    4.50    1.60
   0  -3  22    3.80    1.70
   1   4 -22   14.50    2.40
  -1  -4  22   14.30    2.50
   2   5 -22  214.78    9.80
  -2  -5  22  223.08    8.80
  -2  -5  22  231.38    9.60
  -3   1 -22   55.19    4.40
   3  -1  22   66.99    5.50
   3  -1  22   58.09    4.40
  -2   2 -22  406.56   14.20
  -2   2 -22  401.66   14.50
   2  -2  22  420.56   14.60
  -1   3 -22  116.79    5.10
  -1   3 -22  114.89    5.60
   1  -3  22  117.09    5.70
   0   4 -22    4.00    1.70
   0  -4  22    4.80    2.10
   1   5 -22   33.40    3.70
  -1  -5  22   33.80    3.70
  -3   2 -22  124.69    6.80
  -3   2 -22  139.29    6.90
   3  -2  22  132.09    8.40
  -2   3 -22    6.90    2.20
  -2   3 -22    4.00    1.70
   2  -3  22    6.90    2.70
  -1   4 -22   28.00    3.10
  -1   4 -22   28.70    2.40
   1  -4  22   29.70    3.60
   0   5 -22   20.10    3.00
   0  -5  22   25.30    3.60
   1   6 -22   56.39    4.60
  -1  -6  22   73.09    5.20
  -2   4 -22   10.60    2.50
  -2   4 -22    4.80    1.80
   2  -4  22   12.20    3.50
  -1   5 -22   61.49    3.70
  -1   5 -22   62.69    4.30
   1  -5  22   66.79    4.80
   0   6 -22   17.90    3.00
   0  -6  22   15.40    3.40
   0  -6 -23   -0.40    1.30
   0   6  23    2.30    1.60
   1  -5 -23   11.80    2.20
  -1   5  23   10.20    2.10
   2  -4 -23    9.50    2.10
  -2   4  23    6.50    2.40
  -1  -6 -23   35.80    3.60
   1   6  23   37.30    3.80
   0  -5 -23   18.70    2.40
   0   5  23   18.00    2.40
   1  -4 -23   55.39    3.50
  -1   4  23   59.69    3.50
   2  -3 -23   20.90    2.70
  -2   3  23   14.80    2.70
   3  -2 -23   20.20    3.10
  -3   2  23   25.50    3.80
  -1  -5 -23   83.79    4.30
  -1  -5 -23   71.49    4.10
   1   5  23   75.09    4.50
   0  -4 -23  149.59    6.10
   0   4  23  148.99    6.20
   1  -3 -23  190.38    7.30
  -1   3  23  184.08    6.90
  -1   3  23  176.08    7.20
   2  -2 -23   90.39    4.70
  -2   2  23   94.19    5.10
   3  -1 -23    7.90    2.20
  -3   1  23    6.80    2.50
  -2  -5 -23    2.30    1.40
  -2  -5 -23    1.90    1.70
   2   5  23    1.50    1.70
  -1  -4 -23    7.70    1.70
  -1  -4 -23   10.30    1.70
   1   4  23    9.80    2.00
   0  -3 -23  173.28    6.50
   0  -3 -23  161.78    6.50
   0   3  23  172.98    6.70
   1  -2 -23   22.70    2.40
   1  -2 -23   19.00    1.90
  -1   2  23   23.40    2.60
   2  -1 -23   12.40    2.10
  -2   1  23   12.40    2.40
   3   0 -23    7.70    2.20
  -3   0  23    5.70    2.50
  -2  -4 -23   32.10    3.40
   2   4  23   32.60    3.50
  -1  -3 -23  628.94   20.80
  -1  -3 -23  666.43   20.30
   1   3  23  654.03   21.00
   0  -2 -23  148.89    5.70
   0  -2 -23  164.08    6.20
   0   2  23  146.09    5.90
   1  -1 -23   14.30    2.00
   1  -1 -23   17.10    2.10
  -1   1  23   13.20    2.30
   2   0 -23    6.00    1.70
   2   0 -23    5.90    1.80
  -2   0  23    4.70    2.10
   3   1 -23   18.40    3.20
   3   1 -23   19.00    2.90
  -3  -1  23   18.30    3.10
  -2  -3 -23   77.49    4.50
   2   3  23   78.99    4.50
  -1  -2 -23  148.49    6.30
   1   2  23  152.38    6.30
   0  -1 -23  215.18    7.40
   0  -1 -23  219.58    8.10
   0   1  23  213.68    7.90
   0   1  23  210.98    7.70
   1   0 -23   63.59    3.60
   1   0 -23   61.49    3.20
  -1   0  23   58.69    3.70
   2   1 -23    4.70    1.80
   2   1 -23    3.80    1.50
  -2  -1  23    5.10    2.10
   3   2 -23   12.50    2.50
   3   2 -23    9.00    2.90
  -3  -2  23   10.70    2.80
  -3  -3 -23   48.40    4.00
   3   3  23   44.30    3.90
  -2  -2 -23    3.50    1.60
   2   2  23    1.20    1.40
  -1  -1 -23   32.30    2.70
   1   1  23   35.60    2.70
   0   0 -23  201.98    7.00
   0   0 -23  213.08    8.00
   0   0  23  209.08    7.30
   0   0  23  210.98    7.90
   1   1 -23   32.30    2.70
   1   1 -23   34.20    2.30
  -1  -1  23   30.90    2.90
   2   2 -23   50.39    3.40
   2   2 -23   45.00    3.80
  -2  -2  23   49.70    3.90
  -3  -2 -23   71.79    4.90
   3   2  23   79.49    4.90
  -2  -1 -23   10.60    2.10
   2   1  23   10.70    2.10
  -1   0 -23    4.60    1.50
   1   0  23    3.80    1.50
   1   0  23    2.70    1.50
   0   1 -23   26.90    2.40
   0  -1  23   25.20    1.90
   0  -1  23   20.80    2.50
   1   2 -23  383.86   13.90
   1   2 -23  402.26   13.00
  -1  -2  23  400.16   13.90
   2   3 -23    6.30    2.20
  -2  -3  23    4.30    1.80
  -2  -3  23    7.30    2.30
  -3  -1 -23    3.80    2.10
   3   1  23    4.70    2.10
  -2   0 -23    3.20    1.60
   2   0  23    4.80    1.70
  -1   1 -23 1250.67   39.20
   1  -1  23 1292.17   38.70
   1  -1  23 1285.27   38.90
   0   2 -23    2.10    1.40
   0  -2  23    1.90    1.60
   1   3 -23    6.50    1.90
  -1  -3  23    8.60    2.20
   2   4 -23    3.90    2.10
  -2  -4  23    3.80    1.80
  -2  -4  23    8.80    2.40
  -3   0 -23   14.70    3.00
   3   0  23   14.70    2.80
  -2   1 -23   15.40    2.40
   2  -1  23   14.30    2.30
   2  -1  23   15.50    2.30
  -1   2 -23  127.89    5.90
   1  -2  23  130.69    5.60
   1  -2  23  126.69    6.00
   0   3 -23    0.00    1.30
   0  -3  23    1.40    1.60
   1   4 -23   37.60    3.60
  -1  -4  23   40.30    3.70
  -3   1 -23   86.79    5.50
   3  -1  23   79.09    6.00
   3  -1  23   88.79    5.40
  -2   2 -23  403.26   15.10
  -2   2 -23  431.56   14.70
   2  -2  23  443.56   15.30
  -1   3 -23    6.40    1.50
  -1   3 -23    7.20    2.00
   1  -3  23   10.00    2.50
   0   4 -23   30.70    3.00
   0  -4  23   25.30    3.10
   1   5 -23  187.18    8.60
  -1  -5  23  193.18    8.60
  -3   2 -23  122.89    6.50
  -3   2 -23  124.39    6.80
   3  -2  23  121.59    7.60
  -2   3 -23    6.30    2.10
  -2   3 -23    4.00    1.70
   2  -3  23    3.70    2.60
  -1   4 -23   55.79    4.00
  -1   4 -23   48.90    3.30
   1  -4  23   56.99    4.30
   0   5 -23   45.40    3.80
   0  -5  23   42.30    4.10
  -2   4 -23   -1.50    1.30
  -2   4 -23    1.30    2.00
   2  -4  23   -1.00    2.80
  -1   5 -23    5.70    2.20
   1  -5  23    6.60    2.50
   0   6 -23    4.80    2.20
   0  -6  23    7.50    2.90
   0  -6 -24   19.20    2.80
   0   6  24   18.20    2.70
   1  -5 -24   32.50    3.40
  -1   5  24   25.00    2.90
   2  -4 -24   22.50    2.90
  -2   4  24   18.70    3.00
   0  -5 -24   29.60    3.10
   0   5  24   29.00    3.20
   1  -4 -24   17.50    2.50
  -1   4  24   17.30    2.20
   2  -3 -24    8.50    1.90
  -2   3  24    9.60    2.30
  -1  -5 -24   27.60    2.80
  -1  -5 -24   25.40    2.90
   1   5  24   27.50    3.20
   0  -4 -24   50.19    3.10
   0   4  24   51.49    3.30
   1  -3 -24    7.60    1.70
  -1   3  24    4.10    1.50
   2  -2 -24   11.00    2.10
  -2   2  24    6.40    2.20
  -2  -5 -24    7.50    1.90
   2   5  24    5.20    1.90
  -1  -4 -24    1.40    1.10
  -1  -4 -24    2.20    1.20
   1   4  24    3.60    1.60
   0  -3 -24  105.29    4.80
   0  -3 -24  105.69    4.70
   0   3  24  103.69    4.80
   1  -2 -24   49.80    2.90
   1  -2 -24   49.40    3.00
  -1   2  24   43.00    3.20
   2  -1 -24   48.90    3.40
  -2   1  24   50.99    3.90
   3   0 -24    7.00    2.20
  -3   0  24    6.90    2.50
  -2  -4 -24  102.69    5.40
   2   4  24   99.29    5.70
  -1  -3 -24    5.20    1.20
   0  -2 -24    9.40    1.40
   0  -2 -24   13.40    2.10
   0   2  24   11.80    1.70
   1  -1 -24    2.60    1.10
   1  -1 -24    2.40    1.20
  -1   1  24    1.70    1.70
   2   0 -24    0.40    1.50
   2   0 -24    1.90    1.40
  -2   0  24    1.90    2.00
   3   1 -24    8.70    2.40
   3   1 -24    5.10    2.00
  -3  -1  24    6.30    2.50
  -2  -3 -24  121.29    5.90
   2   3  24  123.89    6.00
  -1  -2 -24   29.70    2.60
   1   2  24   27.90    2.50
   0  -1 -24   55.69    3.40
   0  -1 -24   56.29    2.80
   0   1  24   54.99    3.40
   0   1  24   65.19    3.20
   1   0 -24   12.50    2.00
   1   0 -24   11.80    1.70
  -1   0  24   13.20    2.30
   2   1 -24   61.69    4.00
   2   1 -24   58.29    3.70
  -2  -1  24   59.39    4.30
  -2  -2 -24    3.10    1.60
   2   2  24    4.90    1.70
  -1  -1 -24   72.19    4.10
   1   1  24   75.09    3.90
   0   0 -24   21.10    2.60
   0   0  24   20.50    2.00
   0   0  24   24.20    2.70
   1   1 -24   87.69    4.60
   1   1 -24   87.59    4.00
  -1  -1  24   81.09    4.60
   2   2 -24   16.00    2.30
   2   2 -24   13.40    2.60
  -2  -2  24   17.00    2.80
  -3  -2 -24    4.40    2.00
   3   2  24    0.70    1.80
  -2  -1 -24   32.60    3.00
   2   1  24   34.30    3.30
  -1   0 -24   14.80    2.20
   1   0  24   16.00    2.20
   1   0  24   14.30    2.10
   0   1 -24  323.97   11.70
   0  -1  24  333.57   11.70
   1   2 -24    7.90    2.00
   1   2 -24    6.60    1.40
  -1  -2  24   10.40    2.30
   2   3 -24   39.40    3.70
  -2  -3  24   44.30    3.40
  -2  -3  24   46.30    4.00
  -3  -1 -24   11.60    2.60
   3   1  24   10.00    2.50
  -2   0 -24    3.60    1.70
   2   0  24    2.30    1.60
   1  -1  24   10.70    2.10
   0   2 -24   24.50    2.90
   0  -2  24   20.00    2.70
   1   3 -24   17.30    2.90
  -1  -3  24   20.30    2.90
   2   4 -24  162.18    8.20
  -2  -4  24  166.48    7.30
  -2  -4  24  177.78    8.00
  -3   0 -24    3.10    2.10
   3   0  24    0.00    1.90
  -2   1 -24  110.59    5.70
   2  -1  24  110.29    5.60
   2  -1  24  119.49    5.70
  -1   2 -24    2.30    1.60
   1  -2  24    3.80    1.60
   1  -2  24    4.50    2.00
   0   3 -24   13.80    2.50
   0  -3  24   12.80    2.40
   1   4 -24  113.39    6.20
  -1  -4  24  117.29    6.20
  -3   1 -24   92.39    5.70
   3  -1  24   88.19    5.40
  -2   2 -24  246.88   10.00
   2  -2  24  243.58   10.10
  -1   3 -24    8.40    2.20
  -1   3 -24   10.70    1.70
   1  -3  24   11.10    2.60
   0   4 -24   35.00    3.40
   0  -4  24   34.80    3.70
   1   5 -24   15.70    3.00
  -1  -5  24   17.60    3.10
  -2   3 -24  127.49    6.40
  -2   3 -24  120.39    6.00
   2  -3  24  130.69    7.30
  -1   4 -24    9.40    2.10
  -1   4 -24   15.60    2.70
   1  -4  24    9.40    2.80
   0   5 -24    0.70    1.80
   0  -5  24    4.90    2.40
  -2   4 -24    7.80    2.20
  -2   4 -24   10.20    2.60
   2  -4  24   12.30    3.10
  -1   5 -24   45.60    3.90
   1  -5  24   39.20    4.50
   1  -5 -25   54.99    3.90
  -1   5  25   52.29    3.60
   0  -5 -25    4.10    1.50
   0   5  25    5.20    1.80
   1  -4 -25    0.80    1.30
  -1   4  25    3.00    1.60
   2  -3 -25  100.69    5.30
  -2   3  25  100.49    5.60
  -1  -5 -25   16.30    2.30
   1   5  25   13.90    2.50
   0  -4 -25    3.90    1.40
   0   4  25    3.00    1.50
   1  -3 -25    8.50    1.80
  -1   3  25    9.40    2.00
   2  -2 -25   13.60    2.40
  -2   2  25   17.80    2.80
  -1  -4 -25   21.00    2.30
  -1  -4 -25   23.90    2.80
   1   4  25   21.80    2.80
   0  -3 -25   24.40    2.40
   0  -3 -25   25.50    2.30
   0   3  25   23.20    2.50
   1  -2 -25   23.60    2.50
   1  -2 -25   19.60    2.30
  -1   2  25   22.90    2.70
   2  -1 -25   98.59    5.10
  -2   1  25  103.69    5.60
  -2  -4 -25    5.90    1.80
   2   4  25    6.00    2.00
  -1  -3 -25  103.19    5.10
   1   3  25  106.89    5.20
   0  -2 -25    1.30    0.90
   0  -2 -25    0.50    1.10
   0   2  25    0.10    1.40
   0   2  25    0.50    1.10
   1  -1 -25   28.40    2.50
   1  -1 -25   26.50    2.30
  -1   1  25   28.40    3.20
   2   0 -25    5.20    1.90
   2   0 -25    3.90    1.60
  -2   0  25    4.10    2.20
  -2  -3 -25   27.20    3.10
   2   3  25   22.40    3.00
  -1  -2 -25   44.70    3.20
   1   2  25   47.50    3.30
   0  -1 -25    0.80    1.20
   0  -1 -25    2.10    1.00
   0   1  25    0.60    1.40
   0   1  25    1.10    1.20
   1   0 -25   41.60    2.70
   1   0 -25   44.70    3.20
  -1   0  25   40.10    3.40
   2   1 -25  145.99    6.30
   2   1 -25  146.69    7.20
  -2  -1  25  147.99    7.10
  -2  -2 -25   54.29    3.90
   2   2  25   57.49    3.90
  -1  -1 -25  427.06   14.90
   1   1  25  440.36   14.60
   0   0 -25   13.60    2.30
   0   0  25   13.30    1.80
   0   0  25   12.60    2.20
   1   1 -25    7.00    2.00
   1   1 -25    5.70    1.40
  -1  -1  25    6.50    2.10
   2   2 -25  215.88    9.40
   2   2 -25  234.68    8.80
  -2  -2  25  230.58    9.50
  -2  -1 -25   38.30    3.30
   2   1  25   35.60    3.40
  -1   0 -25  229.38    9.20
   1   0  25  249.88    9.00
   1   0  25  245.38    9.10
   0   1 -25   16.10    2.40
   0  -1  25   16.00    2.40
   1   2 -25   14.60    2.40
  -1  -2  25   12.40    2.60
   2   3 -25    2.90    2.10
  -2  -3  25    3.30    2.40
  -3  -1 -25   47.40    4.10
   3   1  25   47.00    4.50
  -2   0 -25   23.10    2.90
   2   0  25   17.10    2.60
  -1   1 -25   20.20    2.80
   1  -1  25   19.80    2.40
   1  -1  25   17.60    2.70
   0   2 -25   34.70    3.00
   0  -2  25   38.10    3.40
   1   3 -25   30.80    3.50
  -1  -3  25   31.70    3.60
   2   4 -25    6.60    2.30
  -3   0 -25   72.69    5.20
   3   0  25   69.39    5.00
  -2   1 -25   10.30    2.30
   2  -1  25   11.10    2.50
   2  -1  25    9.30    2.10
  -1   2 -25   69.09    4.30
   1  -2  25   74.79    4.70
   1  -2  25   71.69    4.00
   0   3 -25   59.49    4.10
   0  -3  25   72.79    4.60
   1   4 -25   71.39    4.90
  -1  -4  25   70.89    5.00
  -2   2 -25   43.00    3.80
   2  -2  25   27.30    3.50
   2  -2  25   23.70    3.00
  -1   3 -25    1.90    1.90
  -1   3 -25    3.20    1.30
   1  -3  25    2.20    2.20
   0   4 -25  113.59    6.00
   0  -4  25  115.19    6.30
   1   5 -25  366.26   15.40
  -1  -5  25  414.06   14.80
  -2   3 -25   39.60    3.80
  -2   3 -25   41.40    3.50
   2  -3  25   34.80    4.40
  -1   4 -25   56.89    4.20
   1  -4  25   64.09    5.40
   0   5 -25   63.89    4.70
   0  -5  25   60.99    5.00
  -1   5 -25   17.80    3.20
   0  -5 -26    7.20    1.80
   0   5  26    8.10    2.10
   1  -4 -26   24.50    2.80
  -1   4  26   31.00    3.30
   2  -3 -26    6.30    2.00
  -2   3  26    8.70    2.40
  -1  -5 -26   33.40    3.20
   1   5  26   25.60    3.20
   0  -4 -26   34.70    2.80
   0   4  26   36.30    3.10
   1  -3 -26   72.79    4.00
  -1   3  26   67.99    4.20
   2  -2 -26   39.40    3.70
  -2   2  26   33.30    3.80
  -1  -4 -26   41.80    3.10
  -1  -4 -26   42.30    3.10
   1   4  26   39.20    3.30
   0  -3 -26    0.80    1.20
   0  -3 -26   -0.10    1.00
   0   3  26    1.30    1.40
   1  -2 -26   63.99    3.60
   1  -2 -26   60.09    3.50
  -1   2  26   61.79    3.90
   2  -1 -26   16.20    2.40
  -2   1  26   15.40    3.00
  -2  -4 -26  150.18    7.00
   2   4  26  147.29    7.00
  -1  -3 -26  140.89    6.20
   1   3  26  137.59    6.20
   0  -2 -26   72.19    3.40
   0  -2 -26   69.09    3.90
   0   2  26   68.19    3.70
   1  -1 -26    8.70    1.70
   1  -1 -26    8.20    1.90
  -1   1  26    5.70    2.00
   2   0 -26   36.10    3.10
   2   0 -26   38.20    3.60
  -2   0  26   44.50    4.30
  -2  -3 -26  265.07   10.50
   2   3  26  265.37   10.50
  -1  -2 -26  121.69    5.70
   1   2  26  120.09    5.60
   0  -1 -26   11.20    2.10
   0   1  26   10.80    2.00
   0   1  26   11.90    1.80
   1   0 -26    2.80    1.20
   1   0 -26    2.90    1.70
  -1   0  26    4.60    2.10
   2   1 -26   22.70    2.70
   2   1 -26   22.90    3.40
  -2  -1  26   31.40    3.60
  -2  -2 -26   79.19    4.80
   2   2  26   76.59    4.60
  -1  -1 -26   17.70    2.60
   1   1  26   20.50    2.50
   0   0 -26   42.90    3.20
   0   0  26   36.60    3.20
   1   1 -26  121.49    5.20
   1   1 -26  121.69    6.00
  -1  -1  26  113.79    5.90
   2   2 -26    6.20    2.10
   2   2 -26    4.60    1.70
  -2  -2  26    8.70    2.60
  -2  -1 -26   10.00    2.30
   2   1  26   11.90    2.40
  -1   0 -26    6.40    1.90
   1   0  26    8.20    2.00
   1   0  26    6.80    1.70
   0   1 -26    4.40    1.70
   0  -1  26    6.70    2.00
   1   2 -26   53.59    3.90
  -1  -2  26   54.29    4.20
   2   3 -26   23.60    3.40
   2   3 -26   21.50    2.70
  -2  -3  26   15.30    3.10
  -2   0 -26  200.68    8.40
   2   0  26  188.78    8.10
  -1   1 -26    1.00    1.50
   1  -1  26    0.70    1.70
   1  -1  26    1.60    1.40
   0   2 -26    5.40    1.90
   0  -2  26    6.20    2.20
   1   3 -26    6.70    2.20
  -1  -3  26    6.00    2.50
  -2   1 -26  176.48    8.10
   2  -1  26  178.78    7.70
   2  -1  26  187.18    8.20
  -1   2 -26   17.00    2.60
   1  -2  26   11.30    2.00
   1  -2  26   12.40    2.60
   0   3 -26   24.70    3.20
   0  -3  26   26.80    3.60
   1   4 -26   64.19    4.70
  -1  -4  26   63.99    4.90
  -2   2 -26  226.88    9.40
   2  -2  26  205.28    9.00
   2  -2  26  211.18    9.60
  -1   3 -26   22.70    3.10
   1  -3  26   20.60    3.50
   0   4 -26   29.40    3.70
   0  -4  26   30.00    3.90
  -2   3 -26   27.20    3.20
  -2   3 -26   32.60    3.80
   2  -3  26   24.40    4.00
  -1   4 -26    5.60    2.30
   1  -4  26    7.40    2.80
   0   5 -26   61.09    4.70
   0  -5  26   69.39    5.20
   0  -5 -27    1.60    1.50
   0   5  27    0.10    1.60
   1  -4 -27    6.60    1.80
   0  -4 -27    8.70    1.80
   0   4  27    8.20    2.00
   1  -3 -27   33.80    3.20
  -1   3  27   30.40    3.30
   2  -2 -27   14.10    2.40
  -2   2  27   13.20    2.80
  -1  -4 -27   22.20    2.80
   1   4  27   23.10    3.00
   0  -3 -27    1.40    1.20
   0  -3 -27    1.20    1.20
   0   3  27    3.40    1.60
   1  -2 -27   15.40    2.20
  -1   2  27   18.50    2.60
   2  -1 -27  143.69    6.60
  -2   1  27  142.19    7.10
  -1  -3 -27   55.39    3.60
   1   3  27   48.90    3.60
   0  -2 -27   11.20    1.60
   0  -2 -27    9.50    1.90
   0   2  27   12.40    1.90
   1  -1 -27    1.70    1.30
   1  -1 -27    2.20    1.40
  -1   1  27    1.50    1.80
   2   0 -27  213.28    8.20
   2   0 -27  195.38    8.60
  -2   0  27  192.28    8.70
  -2  -3 -27    5.40    1.80
   2   3  27    5.40    1.90
  -1  -2 -27   92.29    4.90
   1   2  27   99.39    5.00
   0  -1 -27   60.69    3.80
   0   1  27   63.39    3.90
   1   0 -27   88.39    4.30
   1   0 -27   87.69    5.00
  -1   0  27   84.29    5.00
   2   1 -27   12.60    2.20
   2   1 -27   13.50    2.80
  -2  -1  27   10.60    2.70
  -2  -2 -27    1.40    1.60
   2   2  27    3.20    1.90
  -1  -1 -27   20.90    2.80
   1   1  27   16.40    2.30
   0   0 -27   25.70    2.90
   0   0  27   22.20    2.80
   1   1 -27   27.90    3.40
  -1  -1  27   23.90    3.20
   2   2 -27    0.10    1.50
   2   2 -27    0.90    2.10
  -2  -2  27    1.50    2.20
  -2  -1 -27    9.50    2.30
   2   1  27    7.30    2.10
  -1   0 -27    0.80    1.60
   1   0  27    1.00    1.30
   1   0  27    3.10    1.80
   0   1 -27  114.69    5.70
   0  -1  27  109.89    5.70
   1   2 -27   13.30    2.50
  -1  -2  27   14.30    2.90
  -2   0 -27   13.80    2.60
   2   0  27   12.00    2.40
  -1   1 -27    2.00    1.80
   1  -1  27    4.30    1.70
   1  -1  27    5.10    2.10
   0   2 -27   60.99    4.20
   0  -2  27   61.79    4.40
   1   3 -27    8.50    2.40
  -1  -3  27   14.00    3.10
  -2   1 -27    3.70    2.00
   2  -1  27    3.80    2.30
   2  -1  27    2.10    1.70
  -1   2 -27   56.69    4.10
   1  -2  27   64.39    3.70
   1  -2  27   55.09    4.30
   0   3 -27   10.40    2.50
   0  -3  27   10.60    2.70
   1   4 -27   86.59    5.50
  -1  -4  27   94.89    6.00
  -2   2 -27    7.80    2.40
   2  -2  27    8.10    2.20
   2  -2  27    5.60    2.70
  -1   3 -27    0.90    1.80
   1  -3  27   -1.40    2.20
   0   4 -27   50.79    4.20
   0  -4  27   55.19    4.80
  -1   4 -27   34.50    4.00
   1  -4  27   31.50    4.20
   1  -4 -28    6.30    1.80
   0  -4 -28    6.80    1.80
   0   4  28    6.80    2.00
   1  -3 -28   24.20    2.80
  -1   3  28   18.90    2.90
  -1  -4 -28   10.20    2.00
   1   4  28   11.40    2.40
   0  -3 -28    7.70    1.70
   0  -3 -28    8.40    1.90
   0   3  28    9.20    2.00
   1  -2 -28  166.08    6.90
  -1   2  28  162.58    7.10
   2  -1 -28  114.59    5.90
  -2   1  28  108.99    6.20
  -1  -3 -28    4.80    1.70
   1   3  28    5.20    1.90
   0  -2 -28    3.60    1.50
   0   2  28    2.20    1.50
   1  -1 -28   63.29    3.70
   1  -1 -28   59.99    3.90
  -1   1  28   70.39    4.50
   2   0 -28   77.99    4.50
   2   0 -28   78.39    5.10
  -2   0  28   67.89    5.10
  -2  -3 -28  123.39    6.40
   2   3  28  132.49    6.70
  -1  -2 -28    9.50    2.00
   1   2  28   11.80    2.20
   0  -1 -28   90.79    4.80
   0   1  28   80.29    4.70
   1   0 -28  156.08    7.10
   1   0 -28  144.99    6.60
  -1   0  28  150.28    7.00
   2   1 -28   33.40    3.80
   2   1 -28   38.90    3.30
  -2  -1  28   32.80    4.20
  -2  -2 -28   13.60    2.70
   2   2  28   15.80    2.70
  -1  -1 -28   22.50    2.80
   1   1  28   19.10    2.60
   0   0 -28   33.10    3.00
   0   0  28   36.50    3.70
   1   1 -28   20.30    3.30
  -1  -1  28   23.10    3.30
  -2  -1 -28    4.50    2.10
   2   1  28    8.20    2.10
  -1   0 -28   14.40    2.60
   1   0  28   15.70    2.30
   1   0  28   12.50    2.40
   0   1 -28   26.90    3.30
   0  -1  28   28.10    3.40
   1   2 -28   76.19    5.00
  -1  -2  28   66.69    4.90
  -2   0 -28    3.90    2.10
   2   0  28    4.40    2.00
  -1   1 -28   19.30    3.00
   1  -1  28   16.70    2.90
   1  -1  28   19.00    2.40
   0   2 -28   77.19    4.90
   0  -2  28   75.99    4.90
   1   3 -28   45.30    4.10
  -1  -3  28   51.39    4.50
  -2   1 -28   21.10    3.30
   2  -1  28   30.30    4.20
   2  -1  28   28.60    3.30
  -1   2 -28   10.50    2.50
   1  -2  28   11.30    2.80
   1  -2  28    9.90    2.40
   0   3 -28   59.29    4.40
   0  -3  28   64.29    5.10
  -2   2 -28   10.80    2.70
   2  -2  28   11.70    3.30
   2  -2  28   10.00    2.40
  -1   3 -28   43.60    3.90
   1  -3  28   43.80    4.90
   0   4 -28  177.38    8.90
   0  -4  28  195.68    9.60
   0  -4 -29    3.10    1.50
   0   4  29    1.60    1.60
   1  -3 -29   32.00    3.40
  -1   3  29   32.80    3.60
   0  -3 -29    5.50    1.70
   0   3  29    5.40    1.90
   1  -2 -29   11.20    2.00
  -1   2  29   15.20    2.70
  -1  -3 -29    2.50    1.70
   1   3  29    4.70    1.90
   0  -2 -29   11.30    2.20
   1  -1 -29  324.17   11.40
   1  -1 -29  319.97   11.80
  -1   1  29  314.07   12.00
  -1  -2 -29    3.90    1.80
   1   2  29    7.70    2.00
   0  -1 -29    3.40    1.70
   1   0 -29  207.78    8.70
  -1   0  29  190.98    8.50
   2   2  29   48.80    3.90
  -1  -1 -29   20.80    3.00
   1   1  29   19.70    2.70
   0   0 -29   21.60    3.10
   0   0  29   23.60    3.10
   1   1 -29   29.20    3.60
  -1  -1  29   32.40    3.80
  -2  -1 -29    2.10    1.90
   2   1  29    0.60    1.70
  -1   0 -29   29.70    3.50
   1   0  29   26.60    3.20
   1   0  29   19.40    2.60
   0   1 -29    5.40    2.10
   0  -1  29    5.20    2.40
   1   2 -29   84.99    5.40
  -1  -2  29   76.69    5.30
  -2   0 -29   26.50    3.50
   2   0  29   28.20    3.30
  -1   1 -29   28.30    3.60
   1  -1  29   19.70    3.20
   1  -1  29   21.20    2.80
   0   2 -29  147.49    7.40
   0  -2  29  144.99    7.30
   1   3 -29   12.90    2.90
  -1  -3  29   14.00    3.20
  -2   1 -29   20.80    3.20
   2  -1  29   19.60    3.00
   2  -1  29   21.90    3.70
  -1   2 -29    7.80    2.20
   1  -2  29   12.70    3.00
   0   3 -29   35.70    4.00
   0  -3  29   36.00    4.40
  -1   3 -29  126.39    6.80
   1  -3  29  151.08    8.00
   1  -2 -30   62.29    3.80
  -1   2  30   58.09    4.30
  -1  -3 -30   24.90    3.10
   1   3  30   28.00    3.20
   0  -2 -30  188.68    8.10
   1  -1 -30   31.20    3.00
  -1   1  30   32.90    3.80
  -1  -2 -30    9.50    2.20
   1   2  30   12.20    2.40
   0  -1 -30   90.69    5.20
   0   1  30   88.29    5.10
   1   0 -30  173.88    8.00
  -1   0  30  163.58    7.90
  -1  -1 -30   14.60    2.60
   1   1  30   18.70    2.60
   0   0 -30   72.69    4.70
   0   0  30   68.09    4.60
   1   1 -30   34.50    3.80
  -1  -1  30   39.50    4.40
  -1   0 -30  125.69    6.30
   1   0  30  118.89    5.70
   1   0  30  106.79    6.10
   0   1 -30  222.08    9.50
   0  -1  30  210.18    9.20
   1   2 -30    5.20    2.20
  -1  -2  30    5.60    2.60
  -1   1 -30    9.20    2.50
   1  -1  30    6.00    2.50
   0   2 -30   90.19    5.60
   0  -2  30   92.89    6.10
  -1   2 -30   97.49    5.80
   1  -2  30   96.49    6.30
   0   3 -30   94.49    5.80
   0  -2 -31  124.79    6.20
   0   2  31  129.69    6.30
   1  -1 -31   50.19    3.70
  -1   1  31   47.90    4.10
  -1  -2 -31   20.80    3.00
   1   2  31   25.70    3.20
   0  -1 -31   86.79    5.10
   0   1  31   85.89    5.20
   1   0 -31   27.80    3.40
  -1   0  31   31.00    3.90
  -1  -1 -31    9.00    2.30
   1   1  31    6.70    2.10
   0   0 -31    6.70    2.30
   0   0  31    7.20    2.50
   1   1 -31    3.20    2.10
  -1  -1  31    3.40    2.50
  -1   0 -31  113.89    6.20
   1   0  31  114.09    6.20
   0   1 -31   22.00    3.00
   0  -1  31   25.30    3.50
  -1   1 -31  195.68    8.80
   1  -1  31  174.38    8.40
   0   2 -31   12.90    2.80
   0  -2  31   12.70    3.30
   0  -1 -32  126.09    6.40
   0   1  32  109.39    6.00
   0   0 -32    9.90    2.40
   0   0  32   10.50    2.70
   0   0   0    0.00    0.00
_computing_structure_solution     'SHELXT 2018/2 (Sheldrick, 2018)'
;
_shelx_hkl_checksum     74855
_shelx_res_file
;
TITL eb869_a.res in P-1
    D:\CATCHALL\MANUSC~3\A_A_PR~4\XRD\eb869_a.res
    created by SHELXL-2019/3 at 12:49:31 on 11-Nov-2025
CELL 0.71073 3.6482 6.8505 24.9593 88.125 88.452 86.426
ZERR 1.0000 0.0009 0.0021 0.0060 0.005 0.003 0.003
LATT 1
SFAC C H N O F
UNIT 24 16 8 8 8
CONF
BOND
BOND $H
EQIV $1 -X,1-Y,1-Z
EQIV $2 1+X,1+Y,Z
EQIV $3 X-1,Y-1,Z
EQIV $4 X,Y-1,Z
EQIV $5 2-X,2-Y,-Z
DFIX 0.87 0.02 N1 H1
HTAB C3 F2_$1
HTAB C4 O2_$2
HTAB N4 O2
HTAB N1 O3
HTAB N4 O4_$3
HTAB N3 F3_$4
HTAB N3 O3
HTAB N3 F4_$5
HTAB O1 N2
HTAB N3 O4_$3
ACTA
FMAP 2 1 53
PLAN 5 0 0
HTAB 2.0
LIST 4 1
MORE -1
TEMP -173
L.S. 16
WGHT    0.060700    3.396500
FVAR       0.86494
F1    5   -0.192423    0.379764    0.471606    11.00000    0.03127    0.01550 =
         0.02027   -0.00208   -0.00258   -0.00395
O1    4    0.306014    0.306248    0.389310    11.00000    0.03136    0.02168 =
         0.01395    0.00384   -0.00016   -0.01276
N1    3    0.829296    0.653062    0.212391    11.00000    0.01753    0.01690 =
         0.01336    0.00476    0.00048   -0.00364
C1    1    0.697607    0.478402    0.205185    11.00000    0.01395    0.01500 =
         0.01204    0.00109    0.00012    0.00238
F2    5   -0.307902    0.252613    0.571916    11.00000    0.03520    0.02181 =
         0.01580   -0.00754    0.00418   -0.00241
O2    4    0.079154    0.046890    0.350730    11.00000    0.02988    0.02684 =
         0.01037   -0.00282    0.00103   -0.00792
N2    3    0.555515    0.457091    0.300180    11.00000    0.01720    0.01847 =
         0.01224    0.00205    0.00190   -0.00042
C2    1    0.552540    0.375472    0.253014    11.00000    0.01194    0.01637 =
         0.01424    0.00328   -0.00049   -0.00112
F3    5    1.191557    1.291400    0.061060    11.00000    0.02175    0.01154 =
         0.01209   -0.00459    0.00420    0.00382
O3    4    1.136726    0.764309    0.122482    11.00000    0.02102    0.01932 =
         0.01489    0.00612    0.00288   -0.00526
N3    3    0.706133    0.404289    0.156760    11.00000    0.02546    0.01580 =
         0.01265    0.00013    0.00419   -0.00271
C3    1    0.687767    0.638056    0.305260    11.00000    0.01984    0.01781 =
         0.01325   -0.00060   -0.00086   -0.00056
AFIX  43
H3    2    0.684989    0.694550    0.339537    11.00000   -1.20000
AFIX   0
F4    5    1.365992    1.369489   -0.040720    11.00000    0.02328    0.00628 =
         0.01351    0.00342    0.00021    0.00119
O4    4    1.396934    1.034644    0.147282    11.00000    0.02535    0.02301 =
         0.00878   -0.00313   -0.00101   -0.00241
N4    3    0.415634    0.199627    0.248895    11.00000    0.02353    0.01427 =
         0.01230   -0.00056    0.00148   -0.00430
C4    1    0.823779    0.738552    0.261663    11.00000    0.01802    0.01487 =
         0.01748    0.00162    0.00047   -0.00056
AFIX  43
H4    2    0.912708    0.864770    0.265250    11.00000   -1.20000
AFIX   0
C5    1    0.148134    0.140371    0.389604    11.00000    0.01429    0.01899 =
         0.01084    0.00233    0.00150   -0.00227
C6    1    0.060824    0.068026    0.446296    11.00000    0.01850    0.02052 =
         0.00798   -0.00076    0.00026   -0.00867
C7    1   -0.090798    0.193729    0.485013    11.00000    0.02336    0.01587 =
         0.01196   -0.00104    0.00007   -0.00925
C8    1   -0.149808    0.126549    0.537285    11.00000    0.02327    0.01706 =
         0.01105   -0.00464    0.00066   -0.00701
C9    1    1.306580    0.916683    0.113673    11.00000    0.01300    0.01430 =
         0.00934    0.00137    0.00095    0.00092
C10   1    1.408320    0.959187    0.054844    11.00000    0.00849    0.01369 =
         0.00567   -0.00028    0.00049   -0.00283
C11   1    1.351100    1.144403    0.031743    11.00000    0.01094    0.00930 =
         0.00972   -0.00395    0.00130   -0.00103
C12   1    1.439521    1.186650   -0.021541    11.00000    0.01199    0.00719 =
         0.01077    0.00262   -0.00273   -0.00223
H4A   2    0.301166    0.145218    0.280661    11.00000    0.03235
H1    2    0.919229    0.710934    0.183341    11.00000    0.05735
H4B   2    0.411890    0.140220    0.215583    11.00000    0.03055
H3A   2    0.794275    0.493667    0.126687    11.00000    0.05761
H1A   2    0.357797    0.358301    0.351499    11.00000    0.07049
H3B   2    0.612927    0.277793    0.151523    11.00000    0.02836
HKLF 4
REM  eb869_a.res in P-1
REM wR2 = 0.2124, GooF = S = 1.207, Restrained GooF = 1.207 for all data
REM R1 = 0.0858 for 2661 Fo > 4sig(Fo) and 0.0891 for all 2824 data
REM 241 parameters refined using 1 restraints
END
WGHT      0.0607      3.3977
REM Instructions for potential hydrogen bonds
HTAB C3 F2_$1
HTAB C4 O2_$2
HTAB N4 O2
HTAB N1 O3
HTAB N4 O4_$3
HTAB N3 O3
HTAB N3 F4_$5
HTAB O1 N2
HTAB N3 O4_$3
REM Highest difference peak  0.959,  deepest hole -0.532,  1-sigma level  0.120
Q1    1   0.9217  0.5433  0.2006  11.00000  0.05    0.96
Q2    1   0.7836  0.6195  0.3417  11.00000  0.05    0.85
Q3    1   1.0669  0.8185  0.2548  11.00000  0.05    0.81
Q4    1   0.1816 -0.0689  0.3585  11.00000  0.05    0.79
Q5    1   0.6463  0.3680  0.2839  11.00000  0.05    0.79
;
_shelx_res_checksum     25264
