# Supplementary material for: Crystal structure and Hirshfeld surface analysis of the cocrystal formed between 2,3-di­amino­pyrazine and 2,3,5,6-tetra­fluoro­terephthalic acid
Source: Acta Crystallogr E Crystallogr Commun. 2026 Feb 24;82(Pt 3):289–92. doi: 10.1107/S2056989026001581 (PMC12961677; doi:10.1107/S2056989026001581)
Supplement: Supplementary file 2 [file e-82-00289-Isup2.hkl]

data_I                                                                          
_shelx_title ' eb869_a.res in P-1'                                              
_shelx_refln_list_code          4                                               
_shelx_F_calc_maximum      108.65                                               
_exptl_crystal_F_000       352.00                                               
_reflns_d_resolution_high  0.7726                                               
                                                                                
loop_                                                                           
 _space_group_symop_operation_xyz                                               
 'x, y, z'                                                                      
 '-x, -y, -z'                                                                   
                                                                                
_cell_length_a     3.6482                                                       
_cell_length_b     6.8505                                                       
_cell_length_c    24.9593                                                       
_cell_angle_alpha  88.125                                                       
_cell_angle_beta   88.452                                                       
_cell_angle_gamma  86.426                                                       
                                                                                
_shelx_F_squared_multiplier     1.000                                           
                                                                                
loop_                                                                           
 _refln_index_h                                                                 
 _refln_index_k                                                                 
 _refln_index_l                                                                 
 _refln_F_squared_calc                                                          
 _refln_F_squared_meas                                                          
 _refln_F_squared_sigma                                                         
 _refln_observed_status                                                         
   1   0   0        733.20        493.07        19.83 o                         
   2   0   0        718.01        703.30        10.71 o                         
   3   0   0          0.66          4.37         0.75 o                         
   4   0   0        230.02        210.76         5.35 o                         
  -4   1   0        182.72        153.47         4.41 o                         
  -3   1   0         37.56         37.14         1.47 o                         
  -2   1   0        128.95        132.24         2.47 o                         
  -1   1   0       1897.26       1396.42        88.49 o                         
   0   1   0          2.77         16.16         0.70 o                         
   2   1   0       1191.14       1266.50        21.79 o                         
   3   1   0          3.51          6.82         0.78 o                         
   4   1   0         13.20         14.28         1.67 o                         
  -4   2   0          4.05          5.30         1.49 o                         
  -3   2   0        351.29        313.47         9.74 o                         
  -2   2   0        275.56        240.90         4.81 o                         
  -1   2   0        249.09        229.35         7.49 o                         
   0   2   0        987.48        951.32        16.18 o                         
   1   2   0         56.91         43.68         1.20 o                         
   2   2   0        491.10        522.22         9.49 o                         
   3   2   0          2.09          7.14         1.08 o                         
   4   2   0         63.65         62.33         3.33 o                         
  -4   3   0        133.51        156.11         8.02 o                         
  -3   3   0         97.65         92.80         2.97 o                         
  -2   3   0         69.70         61.83         1.90 o                         
  -1   3   0         69.74         63.42         2.74 o                         
   0   3   0        754.03        859.17        14.79 o                         
   1   3   0         68.67         46.54         1.48 o                         
   2   3   0        393.84        500.53        11.20 o                         
   3   3   0         41.55         45.47         1.92 o                         
   4   3   0        125.40        127.55         6.02 o                         
  -4   4   0         27.66         31.29         3.46 o                         
  -3   4   0          6.72        129.95         7.35 o                         
  -2   4   0        340.10        331.98         8.08 o                         
  -1   4   0        696.15        659.12        13.91 o                         
   0   4   0         70.18        104.43         2.98 o                         
   1   4   0        578.80        587.40        10.62 o                         
   2   4   0        119.33        146.05         3.71 o                         
   3   4   0          0.00          0.41         0.84 o                         
   4   4   0         23.07         23.24         3.54 o                         
  -3   5   0          0.27          2.08         1.25 o                         
  -2   5   0        783.96        726.85        15.18 o                         
  -1   5   0        777.79        808.53        14.58 o                         
   0   5   0         58.88         49.71         2.03 o                         
   1   5   0         46.91         35.59         1.46 o                         
   2   5   0         68.86         74.66         2.38 o                         
   3   5   0          8.59         11.82         2.34 o                         
   4   5   0          1.65          4.28         1.80 o                         
  -3   6   0         32.83         35.86         3.94 o                         
  -2   6   0         67.73         70.41         2.73 o                         
  -1   6   0         99.72         95.60         2.90 o                         
   0   6   0          1.38          2.00         0.99 o                         
   1   6   0          7.48          9.57         1.05 o                         
   2   6   0        230.40        243.07         6.29 o                         
   3   6   0         71.74         56.21         3.20 o                         
  -2   7   0         10.78         11.48         1.56 o                         
  -1   7   0        213.80        223.87         6.52 o                         
   0   7   0         93.77        159.67         4.96 o                         
   1   7   0        118.93        115.55         3.60 o                         
   2   7   0         40.05         35.23         2.23 o                         
   3   7   0          7.90         12.51         2.08 o                         
  -1   8   0         34.46         29.66         2.60 o                         
   0   8   0         36.13         23.12         2.31 o                         
   1   8   0         25.43         19.27         2.17 o                         
   2   8   0        164.04        153.97         5.48 o                         
  -2  -8   1          9.35         15.36         2.13 o                         
  -1  -8   1         19.43         25.57         2.10 o                         
   0  -8   1         22.30         21.62         2.13 o                         
   1  -8   1        201.52        257.20        12.63 o                         
  -3  -7   1         10.44         12.54         2.15 o                         
  -2  -7   1          7.40         10.94         1.38 o                         
  -1  -7   1        215.25        174.13         5.52 o                         
   0  -7   1        159.72        153.88         7.69 o                         
   1  -7   1         19.67         24.60         1.85 o                         
   2  -7   1          0.14          1.40         1.46 o                         
  -3  -6   1          2.52          5.68         1.61 o                         
  -2  -6   1        189.02        161.36         4.12 o                         
  -1  -6   1         92.47         79.56         2.50 o                         
   0  -6   1          2.91          2.31         0.99 o                         
   1  -6   1          0.35          2.52         0.94 o                         
   2  -6   1         23.97         19.94         1.69 o                         
   3  -6   1          0.54          3.09         1.75 o                         
  -4  -5   1         26.30         24.46         2.87 o                         
  -3  -5   1        502.80        512.87        12.85 o                         
  -2  -5   1        155.59        147.99         3.69 o                         
  -1  -5   1         69.28         50.52         1.74 o                         
   0  -5   1        106.68        104.47         2.57 o                         
   1  -5   1        293.58        283.64         5.76 o                         
   2  -5   1         61.26         87.44         4.70 o                         
   3  -5   1          9.97          9.22         1.85 o                         
  -4  -4   1         10.62         12.88         2.21 o                         
  -3  -4   1          8.82         10.60         1.73 o                         
  -2  -4   1         75.49         65.20         2.27 o                         
  -1  -4   1       2459.12       2906.92        49.23 o                         
   0  -4   1         24.52         29.97         1.67 o                         
   1  -4   1        128.82        173.78         3.75 o                         
   2  -4   1        140.43        153.65         3.65 o                         
   3  -4   1        797.74        727.26        21.41 o                         
   4  -4   1          9.53         33.28         4.54 o                         
  -4  -3   1         29.42         33.38         2.98 o                         
  -3  -3   1        125.16        135.53         3.58 o                         
  -2  -3   1          0.02          0.75         0.53 o                         
  -1  -3   1         48.87         60.00         1.59 o                         
   0  -3   1       1317.39       1109.69        18.96 o                         
   1  -3   1         18.17         18.36         2.78 o                         
   2  -3   1         72.28         83.12         2.25 o                         
   3  -3   1         65.00         74.73         3.11 o                         
   4  -3   1        197.73        228.28         7.71 o                         
  -4  -2   1        130.77        116.82         5.15 o                         
  -3  -2   1        338.81        338.30         6.88 o                         
  -2  -2   1        179.52        164.74         8.76 o                         
  -1  -2   1         51.86         70.76         1.66 o                         
   0  -2   1         90.87         54.37         1.23 o                         
   1  -2   1        123.42        126.66         3.54 o                         
   2  -2   1        613.25        595.78        10.73 o                         
   3  -2   1         77.43         90.93         3.52 o                         
   4  -2   1          1.84          6.15         2.27 o                         
  -4  -1   1         76.60         86.45         4.89 o                         
  -3  -1   1        155.75        166.53         4.68 o                         
  -2  -1   1          0.09          2.94         1.07 o                         
  -1  -1   1       1053.99       1112.59        18.91 o                         
   0  -1   1         43.38         15.08         0.60 o                         
   1  -1   1       6744.28       7109.02       119.52 o                         
   2  -1   1        260.55        212.59         4.24 o                         
   3  -1   1         13.08         14.80         1.14 o                         
   4  -1   1          8.88         14.00         2.31 o                         
  -4   0   1          0.99         21.53         1.76 o                         
  -3   0   1        187.48        201.79         3.91 o                         
  -2   0   1         17.14         24.40         1.53 o                         
  -1   0   1       2350.39       2487.18        36.13 o                         
   0   0   1         27.86         -0.09         0.09 o                         
   1   0   1       2947.80       3221.07        46.76 o                         
   2   0   1          2.88          7.43         0.64 o                         
   3   0   1         12.80         12.15         0.96 o                         
   4   0   1         70.32         68.03         3.96 o                         
  -4   1   1         54.84         57.77         3.02 o                         
  -3   1   1        117.17        114.93         2.85 o                         
  -2   1   1        866.71        797.89        14.02 o                         
  -1   1   1       4702.50       4974.46        83.44 o                         
   0   1   1         56.36         17.94         1.20 o                         
   1   1   1       9161.64       9794.56       164.34 o                         
   2   1   1         16.95         51.73         2.54 o                         
   3   1   1        203.80        191.04         3.72 o                         
   4   1   1         24.75         23.42         2.26 o                         
  -4   2   1         63.44         54.21         3.01 o                         
  -3   2   1        259.00        264.48         5.83 o                         
  -2   2   1        123.22        103.85         2.52 o                         
  -1   2   1       3498.49       3674.16        61.68 o                         
   0   2   1          1.65          1.67         0.47 o                         
   1   2   1         67.33        120.32         2.68 o                         
   2   2   1         85.30         58.61         1.72 o                         
   3   2   1        119.35        149.33         3.69 o                         
   4   2   1          5.65          7.61         1.77 o                         
  -4   3   1         27.01         45.67         3.68 o                         
  -3   3   1          0.44          2.53         0.95 o                         
  -2   3   1         24.72         30.86         1.33 o                         
  -1   3   1        143.58        134.64         4.23 o                         
   0   3   1        522.02        442.91         9.69 o                         
   1   3   1         57.41         86.20         2.46 o                         
   2   3   1         15.13         12.66         1.18 o                         
   3   3   1          1.52          2.06         0.99 o                         
   4   3   1          9.28          9.00         1.92 o                         
  -4   4   1         27.39         32.48         4.28 o                         
  -3   4   1        407.51        418.17        10.49 o                         
  -2   4   1          5.84         35.33         2.32 o                         
  -1   4   1        192.31        205.41         9.28 o                         
   0   4   1        166.05        152.01         3.97 o                         
   1   4   1          8.65         17.42         1.14 o                         
   2   4   1         22.21         21.39         1.39 o                         
   3   4   1        162.07        146.37         3.90 o                         
   4   4   1         26.62         28.18         6.55 o                         
  -3   5   1         10.66          5.47         1.37 o                         
  -2   5   1          9.90         67.29         2.63 o                         
  -1   5   1        564.15        553.64        10.32 o                         
   0   5   1         10.93          9.13         2.07 o                         
   1   5   1         61.28         68.53         2.40 o                         
   2   5   1         25.74         25.85         1.61 o                         
   3   5   1         27.61         25.47         2.08 o                         
   4   5   1          1.28          2.06         1.67 o                         
  -3   6   1         18.59         13.81         2.39 o                         
  -2   6   1         85.02         85.43         2.99 o                         
  -1   6   1         53.74         41.71         2.87 o                         
   0   6   1         46.18         37.27         2.03 o                         
   1   6   1         20.64         37.60         1.79 o                         
   2   6   1          7.15         11.30         1.25 o                         
   3   6   1         19.04         17.19         2.22 o                         
  -2   7   1          5.95          8.37         1.40 o                         
  -1   7   1         56.76         44.17         2.60 o                         
   0   7   1        177.51        147.01         4.77 o                         
   1   7   1         49.09         58.86         2.70 o                         
   2   7   1          0.22          0.31         0.90 o                         
   3   7   1          1.40          4.14         1.73 o                         
  -1   8   1         19.23         31.36         2.64 o                         
   0   8   1         71.11         86.56         6.22 o                         
   1   8   1          4.42         17.93         2.13 o                         
   2   8   1         21.67         21.89         2.50 o                         
  -2  -8   2         31.59         17.13         2.22 o                         
  -1  -8   2         58.31         57.29         2.52 o                         
   0  -8   2         53.64         47.76         2.84 o                         
   1  -8   2          0.43          7.43         1.65 o                         
  -3  -7   2         21.25         18.80         2.36 o                         
  -2  -7   2         55.90         48.59         2.93 o                         
  -1  -7   2         89.61         92.84         7.68 o                         
   0  -7   2          0.12          1.93         1.12 o                         
   1  -7   2         43.04         37.37         2.09 o                         
   2  -7   2          2.66          2.85         1.87 o                         
  -3  -6   2          6.06          2.13         1.44 o                         
  -2  -6   2          2.37          5.80         1.03 o                         
  -1  -6   2          5.22          2.98         0.89 o                         
   0  -6   2        104.56         98.97         3.40 o                         
   1  -6   2        268.82        267.31         5.95 o                         
   2  -6   2         38.63         40.34         2.13 o                         
   3  -6   2          3.08         11.17         3.27 o                         
  -4  -5   2          0.04          1.07         1.67 o                         
  -3  -5   2         59.74         52.13         3.02 o                         
  -2  -5   2        405.73        399.53         7.89 o                         
  -1  -5   2          7.89          8.36         0.96 o                         
   0  -5   2          8.95         20.71         1.80 o                         
   1  -5   2         49.30         48.43         1.81 o                         
   2  -5   2         10.74         36.81         3.79 o                         
   3  -5   2         63.23         58.30         6.75 o                         
  -4  -4   2         86.54         69.08         3.98 o                         
  -3  -4   2          4.99          8.35         1.60 o                         
  -2  -4   2         27.69         27.93         1.45 o                         
   0  -4   2        476.43        527.54         9.49 o                         
   1  -4   2        153.27        140.20         3.16 o                         
   2  -4   2         69.94         68.46         2.19 o                         
   3  -4   2        331.99        417.49        24.66 o                         
   4  -4   2        191.14        158.65         8.55 o                         
  -4  -3   2         87.23         78.28         5.68 o                         
  -3  -3   2         12.24         15.41         3.68 o                         
  -2  -3   2         69.73         68.84         1.98 o                         
  -1  -3   2        271.93        211.42         4.79 o                         
   0  -3   2        179.00        198.47         3.27 o                         
   1  -3   2         80.95         68.14         1.76 o                         
   2  -3   2        311.48        281.64         6.80 o                         
   3  -3   2        103.55         88.91         5.08 o                         
   4  -3   2         87.23        125.88         5.44 o                         
  -4  -2   2         41.56         42.63         4.34 o                         
  -3  -2   2         26.47         21.20         2.04 o                         
  -2  -2   2       1509.21       1735.56        29.71 o                         
  -1  -2   2          3.42          5.26         0.73 o                         
   0  -2   2       1265.14       1373.47        20.12 o                         
   1  -2   2        211.62        160.00         3.82 o                         
   2  -2   2       2479.19       2660.02        45.11 o                         
   3  -2   2        190.05        173.85         4.16 o                         
   4  -2   2          0.00          6.68         2.54 o                         
  -4  -1   2         47.57         43.58         2.54 o                         
  -3  -1   2          0.30          3.02         0.78 o                         
  -2  -1   2        183.23        248.84         5.81 o                         
  -1  -1   2        160.41         80.40         6.01 o                         
   0  -1   2        343.92        344.06         5.13 o                         
   1  -1   2       3656.73       2524.20       111.83 o                         
   2  -1   2         99.56        135.48         2.98 o                         
   3  -1   2        146.61        127.79         4.03 o                         
   4  -1   2          1.17          3.48         2.54 o                         
  -4   0   2        260.23        232.51         5.70 o                         
  -3   0   2         40.07         34.46         1.64 o                         
  -2   0   2        141.88        139.46         3.40 o                         
  -1   0   2         52.22         36.91         0.96 o                         
   0   0   2        518.65        548.14        12.30 o                         
   1   0   2       1001.03        658.35        28.35 o                         
   2   0   2         62.09         49.79         1.27 o                         
   3   0   2          1.10          0.89         0.61 o                         
   4   0   2         15.11         18.93         1.57 o                         
  -4   1   2          2.43          9.69         1.52 o                         
  -3   1   2         30.09         33.52         1.74 o                         
  -2   1   2       1050.37       1189.68        20.58 o                         
   0   1   2       4004.72       4189.01        86.76 o                         
   1   1   2         40.23         24.17         1.20 o                         
   2   1   2       3730.02       4236.09        71.28 o                         
   3   1   2         10.43         12.64         1.14 o                         
   4   1   2         65.84         70.45         5.42 o                         
  -4   2   2          0.02          5.89         1.52 o                         
  -3   2   2         94.98        105.76         3.14 o                         
  -2   2   2        209.31        212.27         4.37 o                         
  -1   2   2        346.12        351.72         6.38 o                         
   0   2   2         89.06         75.60         2.54 o                         
   1   2   2        514.17        429.82        11.24 o                         
   2   2   2        440.26        408.56         7.61 o                         
   3   2   2         49.97         61.55         2.91 o                         
   4   2   2          0.04          1.34         1.74 o                         
  -4   3   2          1.43          6.99         1.67 o                         
  -3   3   2         48.48         51.63         2.20 o                         
  -2   3   2        247.47        239.06         4.99 o                         
  -1   3   2          0.10          1.88         0.57 o                         
   0   3   2        378.99        330.42         7.47 o                         
   1   3   2        178.08        154.89         3.21 o                         
   2   3   2         76.53         95.03         2.46 o                         
   3   3   2          0.83          0.98         1.09 o                         
   4   3   2         26.58         22.25         3.01 o                         
  -4   4   2          0.04          1.07         2.27 o                         
  -3   4   2        225.70        277.27         8.96 o                         
  -2   4   2        272.30        246.78         5.31 o                         
   0   4   2         34.15         53.65         2.07 o                         
   1   4   2          1.83          0.61         0.45 o                         
   2   4   2        373.97        425.66         9.97 o                         
   3   4   2         21.44         20.98         1.77 o                         
   4   4   2        127.23        117.54         5.07 o                         
  -3   5   2          0.98         -0.21         2.47 o                         
  -2   5   2        501.90        465.89        11.15 o                         
  -1   5   2         40.91         97.33         4.01 o                         
   0   5   2          3.53          3.58         1.67 o                         
   1   5   2         78.63         67.14         2.06 o                         
   2   5   2         71.95         87.22         2.67 o                         
   3   5   2          1.84          1.23         1.00 o                         
   4   5   2          8.98          9.63         2.27 o                         
  -3   6   2         11.74         11.06         2.29 o                         
  -2   6   2         13.77          9.76         1.38 o                         
  -1   6   2         52.86         51.84         2.41 o                         
   0   6   2         59.85         52.59         3.07 o                         
   1   6   2        439.66        369.62         7.43 o                         
   2   6   2         89.16         74.13         2.61 o                         
   3   6   2         43.23         33.09         2.76 o                         
  -2   7   2          0.02          0.23         1.28 o                         
  -1   7   2          0.01          7.42         1.46 o                         
   0   7   2         76.58        107.39         3.88 o                         
   1   7   2         31.42         15.85         1.41 o                         
   2   7   2         55.97         69.14         2.69 o                         
   3   7   2         17.91         17.14         2.31 o                         
  -1   8   2          0.00          4.49         1.48 o                         
   0   8   2         51.99         65.53         4.40 o                         
   1   8   2          0.60          0.89         1.18 o                         
   2   8   2         38.84         42.35         2.57 o                         
  -2  -8   3         25.18         21.97         2.61 o                         
  -1  -8   3          2.06          5.40         1.20 o                         
   0  -8   3         47.36         31.20         2.50 o                         
   1  -8   3          2.44          4.97         1.56 o                         
  -3  -7   3          0.32          4.64         1.79 o                         
  -2  -7   3         97.63         80.48         5.55 o                         
  -1  -7   3        508.63        493.75         9.80 o                         
   0  -7   3        116.98        126.47         4.25 o                         
   1  -7   3         39.23         27.37         1.93 o                         
   2  -7   3          8.84         12.00         2.47 o                         
  -3  -6   3          2.48          2.31         1.60 o                         
  -2  -6   3         33.30         27.43         2.15 o                         
  -1  -6   3          2.34          8.15         1.04 o                         
   0  -6   3          3.67          8.31         0.92 o                         
   1  -6   3        102.37         95.14         2.87 o                         
   2  -6   3          5.12          6.32         1.67 o                         
   3  -6   3         90.09         75.79         5.21 o                         
  -4  -5   3          2.47          3.54         1.77 o                         
  -3  -5   3         78.46         68.96         3.44 o                         
  -2  -5   3          6.05          2.98         0.84 o                         
  -1  -5   3        350.19        380.49         7.36 o                         
   0  -5   3        357.09        384.85         7.31 o                         
   1  -5   3         88.68         79.01         2.72 o                         
   2  -5   3        583.05        572.32        15.69 o                         
   3  -5   3         43.66         29.48         3.04 o                         
  -4  -4   3         16.88         17.72         2.51 o                         
  -3  -4   3        138.38        153.36         5.18 o                         
  -2  -4   3         47.04         49.97         1.77 o                         
  -1  -4   3       1209.35       1321.08        22.82 o                         
   0  -4   3        573.74        529.98         9.52 o                         
   1  -4   3         82.37         89.05         2.32 o                         
   2  -4   3          5.81          5.24         0.82 o                         
   3  -4   3        301.11        261.48        11.09 o                         
   4  -4   3         38.89         62.28         7.08 o                         
  -4  -3   3        171.89        184.33         8.69 o                         
  -3  -3   3        439.67        459.59        11.24 o                         
  -2  -3   3         35.83         40.88         2.52 o                         
  -1  -3   3        621.48        862.74        15.02 o                         
   0  -3   3         27.44         36.09         1.87 o                         
   1  -3   3        372.06        427.92         7.76 o                         
   2  -3   3          2.71         25.82         3.41 o                         
   3  -3   3          1.41         32.14         3.61 o                         
   4  -3   3        102.32        164.47         6.45 o                         
  -4  -2   3          0.17          2.30         1.60 o                         
  -3  -2   3          5.92          6.31         0.98 o                         
  -2  -2   3          7.99          6.26         0.66 o                         
  -1  -2   3         59.18         88.06         1.94 o                         
   0  -2   3        497.08        343.27        19.52 o                         
   1  -2   3        467.52        449.41        11.48 o                         
   2  -2   3       3618.80       3328.88        68.80 o                         
   3  -2   3         40.92         61.90         2.68 o                         
   4  -2   3         74.70         58.20         5.61 o                         
  -4  -1   3         12.64         19.59         1.85 o                         
  -3  -1   3         63.43         67.92         2.17 o                         
  -2  -1   3        448.33        417.30        11.06 o                         
  -1  -1   3         99.65         97.55         1.94 o                         
   0  -1   3         34.82          7.03         1.47 o                         
   1  -1   3      10339.78      10510.13       152.52 o                         
   2  -1   3        773.34        660.17        11.76 o                         
   3  -1   3        223.38        204.16         3.97 o                         
   4  -1   3          3.56          6.79         1.75 o                         
  -4   0   3          1.81         17.42         1.78 o                         
  -3   0   3         42.37         53.69         1.71 o                         
  -2   0   3        654.37        596.35         9.19 o                         
  -1   0   3       2122.78       2236.58        32.53 o                         
   0   0   3         97.89         66.23         1.05 o                         
   1   0   3      11805.63      13226.79       221.90 o                         
   2   0   3         17.32         18.28         0.88 o                         
   3   0   3         23.85         24.40         1.31 o                         
   4   0   3          0.81          1.76         1.06 o                         
  -4   1   3         45.89         40.73         2.83 o                         
  -3   1   3        167.10        165.69         3.39 o                         
  -2   1   3        106.97        112.41         4.09 o                         
  -1   1   3       2697.86       2719.03        45.68 o                         
   0   1   3          1.53          2.10         0.25 o                         
   1   1   3       7884.11       8593.66       144.59 o                         
   3   1   3          5.75          5.68         0.78 o                         
   4   1   3         35.18         32.96         2.07 o                         
  -4   2   3          3.83          6.43         1.51 o                         
  -3   2   3         88.72         90.44         2.81 o                         
  -2   2   3         63.42         79.24         2.13 o                         
  -1   2   3        184.71        137.53         2.80 o                         
   0   2   3         84.33         43.26         1.74 o                         
   1   2   3       3746.22       4182.52        70.20 o                         
   2   2   3         35.27         41.40         2.18 o                         
   3   2   3       1248.08       1322.50        23.38 o                         
   4   2   3          2.91          0.70         1.21 o                         
  -4   3   3          6.47          4.76         1.55 o                         
  -3   3   3          1.57          7.47         1.20 o                         
  -2   3   3         94.28        102.84         2.67 o                         
  -1   3   3        307.69        338.35         6.30 o                         
   0   3   3          9.46          3.68         1.40 o                         
   1   3   3        409.58        498.40         8.98 o                         
   2   3   3          2.23          4.40         0.72 o                         
   3   3   3         76.68         79.13         2.58 o                         
   4   3   3          3.06          8.15         2.27 o                         
  -4   4   3         24.62         26.87         3.88 o                         
  -3   4   3        156.33        168.43         6.68 o                         
  -2   4   3          6.69         41.30         1.68 o                         
  -1   4   3        526.01        522.53         9.57 o                         
   0   4   3        882.88        824.14        17.77 o                         
   1   4   3          0.53          0.67         0.57 o                         
   2   4   3          0.06          1.14         0.67 o                         
   3   4   3          4.96          7.34         1.37 o                         
   4   4   3          1.73          7.99         1.83 o                         
  -3   5   3          2.24          3.90         1.37 o                         
  -2   5   3        100.55        148.14         4.58 o                         
  -1   5   3       1409.53       1357.57        29.06 o                         
   0   5   3          9.80         11.92         3.21 o                         
   1   5   3        468.99        491.19         9.26 o                         
   2   5   3        323.90        271.41         5.89 o                         
   3   5   3        109.57        118.66         3.62 o                         
   4   5   3         14.31         14.98         2.31 o                         
  -3   6   3          3.94          5.93         1.52 o                         
  -2   6   3          3.18          6.54         1.19 o                         
  -1   6   3        233.33        203.70         4.73 o                         
   0   6   3        517.16        526.98        12.33 o                         
   1   6   3        132.15        171.87         4.12 o                         
   2   6   3         28.53         32.99         1.77 o                         
   3   6   3         16.22         21.13         1.90 o                         
  -2   7   3          7.19          6.67         1.35 o                         
  -1   7   3          1.71          7.50         1.41 o                         
   0   7   3          1.21          2.42         1.27 o                         
   1   7   3         15.92         23.61         1.75 o                         
   2   7   3          2.52          1.27         0.98 o                         
   3   7   3         52.02         41.97         3.27 o                         
  -1   8   3         25.17         26.57         2.50 o                         
   0   8   3        214.06        191.11         6.05 o                         
   1   8   3         13.36          9.53         1.70 o                         
   2   8   3          0.05          1.32         1.10 o                         
  -2  -8   4         51.52         54.06         4.75 o                         
  -1  -8   4          1.27         -0.10         1.06 o                         
   0  -8   4         32.11         40.23         3.61 o                         
   1  -8   4          4.99         10.54         1.92 o                         
  -3  -7   4          3.14          4.02         1.94 o                         
  -2  -7   4         66.84         58.04         3.21 o                         
  -1  -7   4        350.33        353.68         7.43 o                         
   0  -7   4         69.15         46.12         2.50 o                         
   1  -7   4         11.54         16.24         1.53 o                         
   2  -7   4          6.94         13.75         2.12 o                         
  -3  -6   4         31.57         33.54         2.93 o                         
  -2  -6   4         56.13         43.85         2.65 o                         
  -1  -6   4         22.26         29.24         1.59 o                         
   0  -6   4        174.72        121.30         3.06 o                         
   1  -6   4         29.92         45.69         1.97 o                         
   2  -6   4         27.33         22.79         4.14 o                         
   3  -6   4         10.76         22.60         5.61 o                         
  -3  -5   4         70.61         73.51         3.67 o                         
  -2  -5   4         59.09         49.98         2.26 o                         
  -1  -5   4        409.27        351.92         6.89 o                         
   0  -5   4        541.03        549.80        10.06 o                         
   1  -5   4         30.77         15.57         1.20 o                         
   2  -5   4         50.44         65.82         2.36 o                         
   3  -5   4          9.97          6.96         1.98 o                         
  -4  -4   4         28.95         33.28         3.24 o                         
  -3  -4   4         22.93         21.73         3.68 o                         
  -2  -4   4        421.41        464.44         8.78 o                         
  -1  -4   4        476.29        432.95         8.02 o                         
   0  -4   4        481.10        609.92        10.86 o                         
   1  -4   4         84.59         81.95         2.17 o                         
   2  -4   4          1.11          3.07         0.77 o                         
   3  -4   4        204.87        196.70        13.63 o                         
   4  -4   4         39.20         43.98         4.81 o                         
  -4  -3   4        686.22        725.04        34.08 o                         
  -3  -3   4         49.16         64.28         5.34 o                         
  -2  -3   4       1778.20       1953.79        33.44 o                         
  -1  -3   4       1178.63       1025.60        18.70 o                         
   0  -3   4       2721.91       3145.07        45.84 o                         
   2  -3   4        482.47        471.30         9.31 o                         
   3  -3   4        766.08        731.48        16.97 o                         
   4  -3   4        639.47        606.37        16.39 o                         
  -4  -2   4         77.55         80.73         3.86 o                         
  -3  -2   4         93.30         92.00         7.22 o                         
  -2  -2   4        484.72        484.45         8.84 o                         
  -1  -2   4         23.40         23.37         1.38 o                         
   0  -2   4         45.06         58.90         1.18 o                         
   1  -2   4         73.59         63.36         2.36 o                         
   2  -2   4        456.72        554.83         8.70 o                         
   3  -2   4        205.62        196.58         4.74 o                         
   4  -2   4         66.15         63.24         4.20 o                         
  -4  -1   4         29.69         32.08         2.30 o                         
  -3  -1   4          3.47         11.43         1.09 o                         
  -2  -1   4        295.19        332.21         8.02 o                         
  -1  -1   4        145.97        100.27         2.83 o                         
   0  -1   4       1440.09       1573.33        22.91 o                         
   1  -1   4       1247.92        913.81        27.13 o                         
   2  -1   4         10.21         68.30         2.27 o                         
   3  -1   4         85.77         90.67         2.62 o                         
   4  -1   4          0.08         -0.23         1.52 o                         
  -4   0   4         14.03         16.04         1.74 o                         
  -3   0   4        394.92        380.52         6.51 o                         
  -2   0   4       1273.25       1383.52        20.55 o                         
  -1   0   4        150.47        116.46         2.66 o                         
   0   0   4        511.91        482.91         7.12 o                         
   2   0   4        173.68        151.74         3.21 o                         
   3   0   4          1.87         12.02         0.92 o                         
   4   0   4          4.01          4.05         1.07 o                         
  -4   1   4          0.99          8.66         1.96 o                         
  -3   1   4        415.95        397.35         6.78 o                         
  -2   1   4        395.81        401.01         7.46 o                         
  -1   1   4         29.69         31.84         3.94 o                         
   0   1   4        931.09        990.00        17.29 o                         
   1   1   4        216.34        161.97         8.25 o                         
   2   1   4       1212.12       1304.00        22.51 o                         
   3   1   4          0.00          4.03         0.70 o                         
   4   1   4         10.24         12.26         1.52 o                         
  -4   2   4         77.11         63.91         6.33 o                         
  -3   2   4        238.25        233.48         5.29 o                         
  -2   2   4        440.09        493.88         9.10 o                         
  -1   2   4        593.95        530.05         9.39 o                         
   0   2   4       1105.92       1128.82        23.54 o                         
   1   2   4          7.21          4.78         0.72 o                         
   2   2   4       1298.96       1518.49        26.14 o                         
   3   2   4         17.74         51.12         2.03 o                         
   4   2   4          0.19          1.78         1.18 o                         
  -4   3   4          0.29          3.53         1.59 o                         
  -3   3   4         63.93         58.89         2.42 o                         
  -2   3   4        175.80        185.82         4.16 o                         
  -1   3   4          3.30          6.33         0.64 o                         
   0   3   4        250.09        234.68         5.53 o                         
   1   3   4        289.87        264.58         5.72 o                         
   2   3   4        795.44        869.39        15.43 o                         
   3   3   4         38.85         29.61         1.73 o                         
   4   3   4          6.02          4.81         1.87 o                         
  -4   4   4         22.66         19.18         2.92 o                         
  -3   4   4         33.06         46.61         2.38 o                         
  -2   4   4        330.03        317.44         6.48 o                         
  -1   4   4        339.99        314.81         6.10 o                         
   0   4   4        673.79        730.49        15.88 o                         
   1   4   4          5.02          6.24         0.69 o                         
   2   4   4         45.34         45.17         1.72 o                         
   3   4   4        119.64        103.30         3.18 o                         
   4   4   4          0.27          1.22         1.41 o                         
  -3   5   4         10.10         15.40         1.71 o                         
  -2   5   4        466.59        416.93        10.69 o                         
   0   5   4         65.19         56.79         2.22 o                         
   1   5   4         49.76         52.59         1.78 o                         
   2   5   4        233.24        272.40         7.09 o                         
   3   5   4          8.40         11.09         1.41 o                         
   4   5   4          4.01          5.90         2.27 o                         
  -3   6   4          6.28          4.37         1.45 o                         
  -2   6   4         19.65         15.70         1.67 o                         
  -1   6   4         25.09         38.28         1.84 o                         
   0   6   4       1389.67       1469.41        31.62 o                         
   1   6   4        304.10        235.83         7.26 o                         
   2   6   4          0.07          2.70         1.07 o                         
   3   6   4         13.14         11.80         1.77 o                         
  -2   7   4         23.93         35.33         2.33 o                         
  -1   7   4         16.99         17.43         3.14 o                         
   0   7   4         59.54         41.64         2.46 o                         
   1   7   4         35.16         20.27         1.62 o                         
   2   7   4         37.38         39.67         2.34 o                         
   3   7   4         15.50         21.57         2.53 o                         
  -1   8   4        151.11        174.38         5.81 o                         
   0   8   4         11.54         64.04         3.26 o                         
   1   8   4         22.89         20.08         2.27 o                         
   2   8   4          7.45          7.21         1.44 o                         
  -2  -8   5          3.37          5.01         1.75 o                         
  -1  -8   5          0.62          1.92         1.18 o                         
   0  -8   5         50.86         45.01         2.74 o                         
   1  -8   5         23.41         13.10         2.67 o                         
  -2  -7   5         33.25         25.64         2.94 o                         
  -1  -7   5        166.75        155.53         5.03 o                         
   0  -7   5         10.46         14.30         1.36 o                         
   1  -7   5         57.79         44.64         2.83 o                         
   2  -7   5        105.10        107.30         4.82 o                         
  -3  -6   5        171.91        148.78         5.51 o                         
  -2  -6   5         34.19         27.64         2.36 o                         
  -1  -6   5          2.57          3.13         0.86 o                         
   0  -6   5         29.48         30.93         1.84 o                         
   1  -6   5        145.69        114.70         4.98 o                         
   2  -6   5          0.16          1.93         1.36 o                         
   3  -6   5         75.07         69.65         4.43 o                         
  -3  -5   5        171.51        177.45         5.89 o                         
  -2  -5   5          1.83          0.20         1.04 o                         
  -1  -5   5         21.44         26.38         2.19 o                         
   0  -5   5        261.80        250.09         5.07 o                         
   1  -5   5          0.59         17.99         1.26 o                         
   2  -5   5         39.91         54.85         2.89 o                         
   3  -5   5          5.49          5.58         1.90 o                         
  -4  -4   5          2.89          2.96         2.81 o                         
  -3  -4   5        288.02        299.22         8.22 o                         
  -2  -4   5        328.55        290.10         5.87 o                         
  -1  -4   5         54.66         73.87         2.47 o                         
   0  -4   5        212.85        181.99         7.27 o                         
   1  -4   5         10.51         10.17         0.90 o                         
   2  -4   5         59.00         59.04         2.02 o                         
   3  -4   5          3.32          5.73         1.73 o                         
   4  -4   5        448.26        395.22        15.77 o                         
  -4  -3   5        131.23        140.53         5.38 o                         
  -3  -3   5         20.32         32.41         2.61 o                         
  -2  -3   5        187.46        156.41         4.56 o                         
  -1  -3   5        457.60        429.54         7.81 o                         
   0  -3   5        271.55        273.07         6.19 o                         
   1  -3   5        878.65        973.98        16.87 o                         
   2  -3   5        101.41        100.56         2.57 o                         
   3  -3   5         15.02         67.68         6.08 o                         
   4  -3   5          1.95         25.40         5.61 o                         
  -4  -2   5        122.06        130.93         5.00 o                         
  -3  -2   5        143.07        147.28         4.71 o                         
  -2  -2   5         32.84         30.98         1.44 o                         
  -1  -2   5         16.15         22.01         1.11 o                         
   0  -2   5        128.57        114.87         5.73 o                         
   1  -2   5        800.63        891.66        13.28 o                         
   2  -2   5        311.80        327.10         8.08 o                         
   3  -2   5        174.36        197.88         3.98 o                         
   4  -2   5         15.83         16.04         3.21 o                         
  -4  -1   5          0.02          0.84         1.20 o                         
  -3  -1   5        472.62        458.54         8.88 o                         
  -2  -1   5          0.78          2.78         0.59 o                         
  -1  -1   5        262.39        275.44         5.09 o                         
   0  -1   5         20.21          7.26         0.78 o                         
   1  -1   5        588.73        631.01        10.96 o                         
   2  -1   5        788.91        721.41        12.81 o                         
   3  -1   5         95.55         81.03         2.15 o                         
   4  -1   5          3.71          5.79         1.66 o                         
  -4   0   5         17.86         17.64         3.34 o                         
  -3   0   5          0.88          7.59         0.85 o                         
  -2   0   5        253.06        219.05         4.09 o                         
  -1   0   5        382.60        427.71         6.46 o                         
   0   0   5          3.00          1.98         0.55 o                         
   1   0   5         54.50         59.22         1.39 o                         
   2   0   5          6.99          3.05         0.48 o                         
   3   0   5        377.28        386.08         8.72 o                         
   4   0   5         26.43         23.76         1.80 o                         
  -4   1   5         91.12         73.19         5.21 o                         
  -3   1   5        196.26        195.58         3.91 o                         
  -2   1   5         77.68         81.47         2.07 o                         
  -1   1   5        234.74        224.10         4.17 o                         
   0   1   5          3.58          1.40         0.39 o                         
   1   1   5       2227.93       2483.54        41.79 o                         
   3   1   5        175.25        198.84         4.83 o                         
   4   1   5         60.89         52.82         2.80 o                         
  -4   2   5         20.33         22.98         2.82 o                         
  -3   2   5        301.17        274.43         7.16 o                         
  -2   2   5         99.05         98.63         2.49 o                         
  -1   2   5        837.03       1005.46        17.34 o                         
   0   2   5        135.34         79.05         2.13 o                         
   1   2   5       1711.39       1763.03        29.94 o                         
   2   2   5         39.61         39.24         1.41 o                         
   3   2   5        699.68        722.37        13.42 o                         
   4   2   5         15.88         14.34         1.63 o                         
  -4   3   5         84.14         72.98         3.42 o                         
  -3   3   5        121.96        111.32         3.39 o                         
  -2   3   5        219.99        204.67         4.44 o                         
  -1   3   5         11.77         18.67         0.92 o                         
   0   3   5        290.35        235.23         7.75 o                         
   1   3   5        110.89        134.32         2.91 o                         
   2   3   5          3.44          2.10         0.67 o                         
   3   3   5         14.16         17.36         1.47 o                         
   4   3   5         20.98         14.37         1.73 o                         
  -4   4   5          0.45          5.35         2.54 o                         
  -3   4   5         17.66         11.51         1.51 o                         
  -2   4   5        150.20        155.44         3.82 o                         
  -1   4   5         12.43         14.18         1.64 o                         
   0   4   5        133.50        120.22         3.35 o                         
   1   4   5        479.65        488.75         9.05 o                         
   2   4   5        152.16        139.38         4.10 o                         
   3   4   5        467.40        520.83        10.31 o                         
   4   4   5          9.95         10.83         2.41 o                         
  -3   5   5          1.25          0.27         1.11 o                         
  -2   5   5         37.40         65.07         2.41 o                         
  -1   5   5       1115.19       1142.05        21.63 o                         
   0   5   5         11.75         15.29         1.37 o                         
   1   5   5         52.68         31.79         1.75 o                         
   2   5   5        271.72        229.71         6.28 o                         
   3   5   5         28.51         22.79         2.08 o                         
   4   5   5         31.97         23.43         2.59 o                         
  -3   6   5         13.66         12.45         1.98 o                         
  -2   6   5         12.87         16.31         1.92 o                         
  -1   6   5         50.52         49.66         4.54 o                         
   0   6   5        304.41        363.94        12.83 o                         
   1   6   5         55.46         62.91         3.69 o                         
   2   6   5        214.40        149.12         4.04 o                         
   3   6   5         17.62         16.29         1.74 o                         
  -2   7   5          0.21          6.31         1.36 o                         
  -1   7   5        126.41        138.00         4.73 o                         
   0   7   5         37.70         42.38         2.41 o                         
   1   7   5        234.54        293.84         6.45 o                         
   2   7   5         57.32         49.77         2.34 o                         
   3   7   5          2.13          3.61         1.32 o                         
  -1   8   5         64.64         44.09         3.20 o                         
   0   8   5         50.81         45.80         3.02 o                         
   1   8   5          8.85         10.03         1.80 o                         
   2   8   5         48.79         42.54         2.47 o                         
  -2  -8   6          1.93          3.88         2.41 o                         
  -1  -8   6          3.30          4.67         1.65 o                         
   0  -8   6          0.41         12.77         1.89 o                         
   1  -8   6         15.30         23.27         3.41 o                         
  -2  -7   6         43.82         50.33         3.07 o                         
  -1  -7   6         63.43         49.36         2.43 o                         
   0  -7   6         64.11         52.59         2.11 o                         
   1  -7   6        230.12        213.71         6.56 o                         
   2  -7   6          8.35          9.03         1.90 o                         
  -3  -6   6          0.73          1.22         1.54 o                         
  -2  -6   6        123.39        110.91         4.24 o                         
  -1  -6   6          0.05          0.67         0.72 o                         
   0  -6   6        443.56        390.84         7.85 o                         
   1  -6   6         24.94         32.61         2.65 o                         
   2  -6   6         27.49         25.16         2.54 o                         
   3  -6   6         10.90         17.58         4.08 o                         
  -3  -5   6         48.75         44.27         3.02 o                         
  -2  -5   6        194.09        214.03         6.14 o                         
  -1  -5   6         73.58         45.36         1.68 o                         
   0  -5   6        540.15        615.74        13.67 o                         
   1  -5   6        363.81        384.63         7.50 o                         
   2  -5   6        344.87        313.65         8.36 o                         
   3  -5   6          1.45          2.23         1.67 o                         
  -4  -4   6          3.96          6.87         2.08 o                         
  -3  -4   6         32.10         29.29         2.40 o                         
  -2  -4   6        210.25        258.52         9.69 o                         
  -1  -4   6        215.31        160.04         3.48 o                         
   0  -4   6         25.13         33.30         1.12 o                         
   1  -4   6         44.15         45.16         2.82 o                         
   2  -4   6         36.41         39.57         1.77 o                         
   3  -4   6          3.61          4.49         2.47 o                         
  -4  -3   6         41.79         55.69         3.88 o                         
  -3  -3   6         60.26         63.55         3.06 o                         
  -2  -3   6         49.59         52.06         2.03 o                         
  -1  -3   6        148.74        130.85         3.91 o                         
   0  -3   6       1352.49       1622.53        23.91 o                         
   2  -3   6          2.47          3.84         0.94 o                         
   3  -3   6        494.24        499.73        12.24 o                         
   4  -3   6         17.33         45.40         4.10 o                         
  -4  -2   6        263.97        263.25        11.23 o                         
  -3  -2   6         56.40         60.97         2.79 o                         
  -2  -2   6        194.59        197.97         5.20 o                         
  -1  -2   6        510.72        463.79        16.70 o                         
   0  -2   6       6208.67       6579.74        95.40 o                         
   1  -2   6        395.63        382.98        10.43 o                         
   2  -2   6        554.23        589.89         9.22 o                         
   3  -2   6        417.65        382.54         7.87 o                         
   4  -2   6          0.08          3.19         2.08 o                         
  -4  -1   6         42.46         44.66         3.17 o                         
  -3  -1   6          0.84          8.27         1.20 o                         
  -2  -1   6         75.14         64.96         1.50 o                         
  -1  -1   6        429.63        351.77        11.28 o                         
   0  -1   6        485.65        554.18         8.25 o                         
   1  -1   6         74.17         53.99         1.41 o                         
   2  -1   6        558.79        660.73        11.88 o                         
   3  -1   6          8.68          9.25         0.92 o                         
   4  -1   6          3.52          3.54         1.61 o                         
  -4   0   6         27.26         23.39         3.88 o                         
  -3   0   6          3.06          4.33         0.97 o                         
  -2   0   6        166.62        164.77         2.98 o                         
  -1   0   6        150.03        126.01         2.57 o                         
   0   0   6        103.45        104.84         1.80 o                         
   1   0   6          1.34          3.24         0.32 o                         
   2   0   6          9.62         14.80         0.87 o                         
   3   0   6         77.21         79.07         3.54 o                         
   4   0   6         14.40         16.00         4.21 o                         
  -4   1   6         51.81         54.65         3.79 o                         
  -3   1   6          1.75         17.14         1.11 o                         
  -2   1   6         45.37         41.06         1.40 o                         
  -1   1   6       1096.32        922.25        15.82 o                         
   0   1   6        628.25        582.28        10.03 o                         
   1   1   6        235.38        172.38         3.34 o                         
   2   1   6       2189.50       2439.27        41.41 o                         
   3   1   6         59.21         62.55         2.80 o                         
   4   1   6         31.74         40.02         2.35 o                         
  -4   2   6          0.04          2.83         1.83 o                         
  -3   2   6         51.24         63.21         2.34 o                         
  -2   2   6          2.37          3.12         0.66 o                         
   0   2   6         50.04         67.77         1.94 o                         
   1   2   6        324.38        299.92         5.61 o                         
   2   2   6         19.32         24.15         1.15 o                         
   3   2   6         21.69         63.53         2.29 o                         
   4   2   6        153.46        127.31         4.05 o                         
  -4   3   6         54.02         40.18         3.78 o                         
  -3   3   6         10.48         13.12         1.42 o                         
  -2   3   6          5.13          7.00         0.96 o                         
  -1   3   6         54.60         59.74         1.67 o                         
   0   3   6       1064.15       1141.09        24.05 o                         
   1   3   6        210.31        183.47         3.76 o                         
   2   3   6         85.41         74.21         2.16 o                         
   3   3   6          4.22          7.93         1.12 o                         
   4   3   6          0.06          9.52         1.56 o                         
  -3   4   6         83.59         66.71         2.67 o                         
  -2   4   6        134.93        158.43         3.90 o                         
  -1   4   6          2.69          3.63         0.66 o                         
   0   4   6        569.81        549.26        12.19 o                         
   1   4   6          3.83          5.93         0.74 o                         
   2   4   6        575.87        633.99        11.78 o                         
   3   4   6        201.95        188.20         4.70 o                         
   4   4   6          8.90          8.13         1.57 o                         
  -3   5   6          0.00         -1.05         1.05 o                         
  -2   5   6         10.20         19.35         1.60 o                         
  -1   5   6         12.05         44.51         3.21 o                         
   0   5   6         99.63         95.43         3.12 o                         
   1   5   6         65.95         49.03         2.13 o                         
   2   5   6         54.93         49.13         2.00 o                         
   3   5   6         31.77         17.42         1.63 o                         
  -3   6   6         17.18         22.49         6.68 o                         
  -2   6   6         91.80        111.06         4.11 o                         
  -1   6   6         34.15         31.65         2.13 o                         
   0   6   6       1288.34       1235.92        26.89 o                         
   1   6   6        182.20        231.93         5.12 o                         
   2   6   6         54.19         69.05         2.55 o                         
   3   6   6         18.33         17.97         1.78 o                         
  -2   7   6         68.88         81.03         3.16 o                         
  -1   7   6         13.86         21.54         2.07 o                         
   0   7   6         12.29         13.02         1.75 o                         
   1   7   6        483.56        435.42         8.80 o                         
   2   7   6        117.97        108.19         3.83 o                         
   3   7   6         21.46         26.18         2.17 o                         
  -1   8   6         89.13         87.65         3.92 o                         
   0   8   6         25.43         27.24         3.01 o                         
   1   8   6          3.55          3.01         1.37 o                         
   2   8   6          3.49         10.50         1.56 o                         
  -1  -8   7          6.11          9.64         1.89 o                         
   0  -8   7         24.35         24.52         2.31 o                         
   1  -8   7          2.84          2.52         1.72 o                         
  -2  -7   7         87.21         83.29         3.87 o                         
  -1  -7   7         22.43         26.77         1.86 o                         
   0  -7   7         14.96         11.59         1.28 o                         
   1  -7   7         38.26         41.19         3.14 o                         
   2  -7   7          0.46          3.57         1.68 o                         
  -3  -6   7        187.09        166.03         5.93 o                         
  -2  -6   7          8.94         12.89         1.84 o                         
  -1  -6   7        107.68        108.25         4.00 o                         
   0  -6   7        432.27        412.62         8.07 o                         
   1  -6   7        463.08        456.44        12.03 o                         
   2  -6   7          0.17          0.23         1.27 o                         
   3  -6   7          0.95          6.52         2.06 o                         
  -3  -5   7        133.76        129.54         4.90 o                         
  -2  -5   7        145.77        126.89         4.54 o                         
  -1  -5   7        127.98        169.75         3.84 o                         
   0  -5   7       1107.42       1007.25        15.39 o                         
   1  -5   7          5.94          8.15         1.02 o                         
   2  -5   7          8.36         36.85         2.44 o                         
   3  -5   7          2.74          7.51         2.02 o                         
  -4  -4   7          1.16          2.61         1.79 o                         
  -3  -4   7        400.70        449.06        11.70 o                         
  -2  -4   7        255.77        218.08        10.69 o                         
  -1  -4   7        442.62        474.40         8.74 o                         
   0  -4   7         61.65         65.72         2.08 o                         
   1  -4   7        351.81        324.60         5.42 o                         
   2  -4   7         33.04         47.52         2.49 o                         
   3  -4   7          1.13         -1.20         2.07 o                         
  -4  -3   7          5.57          7.28         3.54 o                         
  -3  -3   7       1135.18       1302.98        28.73 o                         
  -2  -3   7         67.67         66.80         2.93 o                         
  -1  -3   7       1080.78       1102.81        19.03 o                         
   0  -3   7        168.75        155.03         5.71 o                         
   1  -3   7         81.30         86.51         2.35 o                         
   2  -3   7         83.70         74.21         2.18 o                         
   3  -3   7         49.79         50.26         4.08 o                         
   4  -3   7        219.64        201.17         7.87 o                         
  -4  -2   7         26.57         28.11         2.64 o                         
  -3  -2   7        449.09        465.74        11.29 o                         
  -2  -2   7         86.84         81.78         3.54 o                         
  -1  -2   7        545.49        589.79        10.47 o                         
   0  -2   7         15.14          4.21         0.74 o                         
   1  -2   7         65.93         50.35         1.69 o                         
   2  -2   7         15.76         19.39         1.20 o                         
   3  -2   7         66.86         93.35         4.71 o                         
   4  -2   7         28.09         31.39         3.21 o                         
  -4  -1   7          4.68          6.56         1.42 o                         
  -3  -1   7         74.78         67.51         2.36 o                         
  -2  -1   7        458.05        399.02         7.76 o                         
  -1  -1   7       7361.13       8372.42       140.00 o                         
   0  -1   7          0.06          0.67         0.24 o                         
   1  -1   7        488.22        438.13         7.85 o                         
   2  -1   7        206.68        209.95         3.67 o                         
   3  -1   7          6.38          6.20         0.86 o                         
   4  -1   7          1.68          0.60         1.61 o                         
  -4   0   7          8.71         13.10         3.21 o                         
  -3   0   7        138.92        150.96         3.81 o                         
  -2   0   7        327.34        316.23         5.15 o                         
  -1   0   7       5342.86       5559.43        93.04 o                         
   0   0   7        121.59         93.81         1.62 o                         
   1   0   7         97.51         84.98         2.36 o                         
   2   0   7        130.23        111.81         2.53 o                         
   3   0   7         51.96         52.53         1.67 o                         
   4   0   7         31.12         25.53         2.69 o                         
  -4   1   7          6.21         10.52         2.18 o                         
  -3   1   7        204.89        167.60         4.08 o                         
  -2   1   7         99.74         99.93         2.43 o                         
  -1   1   7       1204.26       1292.03        21.99 o                         
   0   1   7        156.65        110.44         2.47 o                         
   1   1   7       1154.34       1340.96        22.87 o                         
   2   1   7        111.35        120.50         3.58 o                         
   3   1   7          2.04          4.03         0.72 o                         
   4   1   7         38.06         28.26         2.32 o                         
  -4   2   7          6.29          7.02         1.98 o                         
  -3   2   7         79.01         68.49         2.43 o                         
  -2   2   7         32.14         32.81         1.33 o                         
  -1   2   7       1138.45       1216.86        20.91 o                         
   0   2   7        109.53         94.90         2.03 o                         
   1   2   7        204.74        283.10         5.35 o                         
   2   2   7         70.16         62.91         1.82 o                         
   3   2   7       1825.54       2017.33        35.08 o                         
   4   2   7         32.22         66.24         5.71 o                         
  -4   3   7        148.83        156.65         6.52 o                         
  -3   3   7         62.12         66.38         2.56 o                         
  -2   3   7         10.03         15.49         1.17 o                         
  -1   3   7         51.84         69.76         1.88 o                         
   0   3   7        289.71        260.56         8.22 o                         
   1   3   7         14.70         18.20         1.71 o                         
   2   3   7          0.18          0.48         0.56 o                         
   3   3   7         96.98         88.10         2.82 o                         
   4   3   7         13.56         38.27         3.86 o                         
  -3   4   7          3.70         19.97         1.81 o                         
  -2   4   7        212.10        201.72         4.65 o                         
  -1   4   7          0.90         11.68         1.00 o                         
   0   4   7        100.36         92.86         2.84 o                         
   1   4   7        117.28        115.78         2.80 o                         
   2   4   7         28.07         26.17         1.49 o                         
   3   4   7          5.83         14.45         1.49 o                         
   4   4   7          4.72          8.14         1.49 o                         
  -3   5   7          0.34          1.37         1.17 o                         
  -2   5   7        136.49        128.98         3.84 o                         
  -1   5   7        365.15        315.00         6.43 o                         
   0   5   7        233.52        197.01         5.29 o                         
   1   5   7        105.23        124.39         3.09 o                         
   2   5   7          5.08         11.71         1.25 o                         
   3   5   7         64.51         76.66         2.91 o                         
  -3   6   7         19.71         17.47         2.24 o                         
  -2   6   7         46.16         57.52         2.89 o                         
  -1   6   7        294.53        336.38         8.60 o                         
   0   6   7         78.61        160.19         7.62 o                         
   1   6   7        859.69        873.59        15.95 o                         
   2   6   7        378.66        335.01        12.69 o                         
   3   6   7         15.67         16.42         2.62 o                         
  -2   7   7        248.94        326.13         7.67 o                         
  -1   7   7        253.47        249.85         7.13 o                         
   0   7   7         48.07         39.34         2.41 o                         
   1   7   7        419.55        409.24         8.41 o                         
   2   7   7         55.10         62.21         2.62 o                         
   3   7   7         13.52          5.48         2.41 o                         
  -1   8   7          3.08         48.45         2.98 o                         
   0   8   7          8.14         13.47         2.01 o                         
   1   8   7         36.79         35.47         2.88 o                         
   2   8   7         34.01         36.13         3.05 o                         
  -1  -8   8          8.34          6.56         1.69 o                         
   0  -8   8          0.97          1.90         2.21 o                         
   1  -8   8         18.71         12.25         2.18 o                         
  -2  -7   8         23.58         21.40         2.50 o                         
  -1  -7   8         23.90         26.10         2.36 o                         
   0  -7   8          2.56          4.38         1.07 o                         
   1  -7   8          3.41          1.55         1.36 o                         
   2  -7   8         28.66         56.30         3.68 o                         
  -3  -6   8          8.75         12.02         2.05 o                         
  -2  -6   8         81.50         86.79         3.73 o                         
  -1  -6   8        191.31        146.12         3.93 o                         
   0  -6   8        405.71        377.07         7.51 o                         
   1  -6   8        291.33        255.91         7.13 o                         
   2  -6   8          0.50          2.68         1.41 o                         
   3  -6   8          6.65         12.69         2.59 o                         
  -3  -5   8         32.52         24.24         2.49 o                         
  -2  -5   8       1360.58       1586.16        34.36 o                         
  -1  -5   8        516.33        432.22         8.25 o                         
   0  -5   8         75.81        117.48         2.55 o                         
   1  -5   8          3.39          3.40         0.98 o                         
   2  -5   8        245.98        194.74         6.00 o                         
   3  -5   8          9.30         17.61         2.65 o                         
  -4  -4   8          0.19          1.15         1.64 o                         
  -3  -4   8          2.38          5.33         1.50 o                         
  -2  -4   8        511.71        602.22        14.07 o                         
  -1  -4   8        147.44        109.05         2.61 o                         
   0  -4   8          6.78          6.69         1.04 o                         
   1  -4   8         80.00        102.51         4.95 o                         
   2  -4   8        229.59        233.35         8.29 o                         
   3  -4   8          1.62          6.36         1.86 o                         
  -4  -3   8          0.09          2.13         1.64 o                         
  -3  -3   8          7.34         12.36         1.73 o                         
  -2  -3   8        214.16        218.37         5.86 o                         
  -1  -3   8         45.33         29.59         1.44 o                         
   0  -3   8        120.72        123.18         2.28 o                         
   1  -3   8        478.77        479.23         7.53 o                         
   2  -3   8        106.55         80.43         2.75 o                         
   3  -3   8         24.60         36.07         2.25 o                         
   4  -3   8         88.16        102.35         7.22 o                         
  -4  -2   8          2.94          7.20         1.94 o                         
  -3  -2   8          3.51          4.35         1.25 o                         
  -2  -2   8        679.14        724.37        16.07 o                         
  -1  -2   8        588.66        546.73        13.34 o                         
   0  -2   8         56.98         97.77         1.86 o                         
   1  -2   8        343.01        303.11         5.74 o                         
   2  -2   8        324.04        355.97         6.94 o                         
   3  -2   8        114.31        126.69         3.60 o                         
   4  -2   8         26.48         20.32         3.74 o                         
  -4  -1   8         11.78          8.08         1.84 o                         
  -3  -1   8         51.84         48.09         2.08 o                         
  -2  -1   8        428.39        491.87         9.05 o                         
  -1  -1   8         42.85         44.78         2.27 o                         
   0  -1   8        530.81        607.00         9.09 o                         
   1  -1   8         47.32         49.19         2.41 o                         
   2  -1   8         18.25         23.44         0.87 o                         
   3  -1   8         13.80         13.74         1.35 o                         
   4  -1   8          4.71          6.53         1.63 o                         
  -4   0   8         26.96         25.93         2.91 o                         
  -3   0   8        252.22        233.04         5.19 o                         
  -2   0   8        121.79        131.71         2.70 o                         
  -1   0   8        320.44        333.47         6.12 o                         
   0   0   8         35.26         53.76         1.49 o                         
   1   0   8         42.37         34.62         1.37 o                         
   2   0   8         49.62         56.54         1.61 o                         
   3   0   8          0.64          1.51         0.66 o                         
   4   0   8          4.26          7.08         3.07 o                         
  -4   1   8          6.65         14.72         2.47 o                         
  -3   1   8         62.08         70.21         2.01 o                         
  -2   1   8       1772.56       1846.20        31.61 o                         
  -1   1   8        155.05        157.72         4.41 o                         
   0   1   8        910.83        963.27        14.24 o                         
   1   1   8          0.51          1.40         0.77 o                         
   2   1   8       2042.55       2248.29        38.30 o                         
   3   1   8          8.73          8.10         0.87 o                         
   4   1   8          6.91          7.47         1.96 o                         
  -4   2   8         22.64         34.21         3.24 o                         
  -3   2   8         57.80         48.42         2.06 o                         
  -2   2   8        157.61        190.43         4.08 o                         
   0   2   8        822.19        954.99        16.41 o                         
   1   2   8          6.65          7.73         0.71 o                         
   2   2   8        141.28        153.87         3.41 o                         
   3   2   8         16.97         52.56         4.07 o                         
   4   2   8        738.48        677.62        13.50 o                         
  -4   3   8        139.99        116.54         5.62 o                         
  -3   3   8         53.22         39.20         2.07 o                         
  -2   3   8        526.15        517.86        17.59 o                         
  -1   3   8          0.07          2.02         0.50 o                         
   0   3   8        518.92        684.91        14.79 o                         
   1   3   8         42.62         30.89         1.58 o                         
   2   3   8        194.60        195.32         4.26 o                         
   3   3   8          0.64         -0.66         0.79 o                         
   4   3   8        581.15        540.09        12.04 o                         
  -3   4   8          5.33         16.06         1.62 o                         
  -2   4   8        117.79         97.36         2.84 o                         
  -1   4   8         95.22         83.50         2.32 o                         
   0   4   8         38.81         42.16         1.75 o                         
   1   4   8        250.70        206.28         4.37 o                         
   2   4   8        439.79        441.35         8.57 o                         
   3   4   8          0.40          3.48         1.08 o                         
   4   4   8        187.98        205.59         5.76 o                         
  -3   5   8         30.86         36.66         2.52 o                         
  -2   5   8         11.61          5.79         1.52 o                         
  -1   5   8        352.35        328.93         8.18 o                         
   0   5   8        386.26        435.58        11.30 o                         
   1   5   8         82.84         77.61         2.34 o                         
   2   5   8         36.38         36.78         1.76 o                         
   3   5   8        196.61        182.09         5.28 o                         
  -3   6   8          1.42          6.32         1.53 o                         
  -2   6   8         31.98         35.16         2.30 o                         
  -1   6   8         10.50         26.35         2.07 o                         
   0   6   8        458.17        450.18        12.30 o                         
   1   6   8         15.26         31.95         3.07 o                         
   2   6   8         20.15         33.72         3.27 o                         
   3   6   8          2.87          3.83         1.38 o                         
  -2   7   8        204.25        170.22         9.36 o                         
  -1   7   8         93.37         94.96         3.83 o                         
   0   7   8         25.03         57.69         2.88 o                         
   1   7   8          1.74         17.29         1.40 o                         
   2   7   8        439.90        421.84         8.97 o                         
  -1   8   8        159.53        157.51         5.53 o                         
   0   8   8         42.90         45.45         2.98 o                         
   1   8   8         22.11         22.71         2.41 o                         
   2   8   8         25.20         19.01         1.86 o                         
  -1  -8   9         26.98         63.41         5.61 o                         
   0  -8   9         37.17         35.42         3.88 o                         
   1  -8   9          0.58          0.58         1.54 o                         
  -2  -7   9          0.65          4.65         1.73 o                         
  -1  -7   9         12.44         18.14         2.13 o                         
   0  -7   9        236.54        222.16         5.17 o                         
   1  -7   9         52.05         47.85         3.15 o                         
   2  -7   9        145.33        132.63         5.37 o                         
  -3  -6   9        282.70        266.17         8.16 o                         
  -2  -6   9        141.91        144.04        10.09 o                         
  -1  -6   9         29.77         42.10         1.85 o                         
   0  -6   9        165.61        150.32         4.36 o                         
   1  -6   9          9.66         68.79         2.68 o                         
   2  -6   9         69.68         75.53         3.92 o                         
   3  -6   9         20.91         11.09         2.94 o                         
  -3  -5   9         93.16        105.40         5.21 o                         
  -2  -5   9         21.71         10.96         2.27 o                         
  -1  -5   9          2.56         58.67         1.97 o                         
   0  -5   9         61.55         44.14         1.46 o                         
   1  -5   9         51.69         35.83         1.37 o                         
   2  -5   9          2.51         17.76         2.87 o                         
   3  -5   9         19.39         26.84         3.09 o                         
  -4  -4   9         13.62         13.80         2.30 o                         
  -3  -4   9         11.68         18.18         2.21 o                         
  -2  -4   9         79.08         70.70         3.61 o                         
  -1  -4   9         88.64         83.89         3.22 o                         
   0  -4   9        175.28        153.07         2.90 o                         
   1  -4   9        327.44        313.97         5.30 o                         
   2  -4   9        222.76        201.68         5.89 o                         
   3  -4   9         10.49         12.97         2.18 o                         
  -4  -3   9         15.34         16.75         2.44 o                         
  -3  -3   9        162.10        189.60         5.86 o                         
  -2  -3   9          5.95          4.12         1.03 o                         
  -1  -3   9          0.00          1.25         0.39 o                         
   0  -3   9          7.86         12.41         0.81 o                         
   1  -3   9       2742.05       2955.23        50.10 o                         
   2  -3   9         16.65         24.61         1.89 o                         
   3  -3   9        136.14        128.39         3.87 o                         
   4  -3   9         27.07         28.55         3.56 o                         
  -4  -2   9         13.73         16.10         3.88 o                         
  -3  -2   9        109.03        102.40         3.91 o                         
  -2  -2   9          8.37          7.28         0.89 o                         
  -1  -2   9        844.80        853.78        14.95 o                         
   0  -2   9          5.97          4.29         0.58 o                         
   1  -2   9        140.69        144.84         3.11 o                         
   2  -2   9          7.46         11.93         1.27 o                         
   3  -2   9        138.38        129.92         6.99 o                         
   4  -2   9          0.11          0.61         1.83 o                         
  -4  -1   9          3.65          4.31         1.47 o                         
  -3  -1   9        203.57        204.72         4.73 o                         
  -2  -1   9         14.70         18.91         1.18 o                         
  -1  -1   9       2475.73       2577.04        43.52 o                         
   0  -1   9       1533.54       1335.36        31.06 o                         
   1  -1   9       2992.23       3066.08        51.70 o                         
   2  -1   9         39.26         32.22         1.67 o                         
   3  -1   9        147.73        150.48         3.93 o                         
   4  -1   9         34.53         24.52         2.38 o                         
  -4   0   9         55.07         50.47         3.98 o                         
  -3   0   9         94.46         79.00         2.60 o                         
  -2   0   9          4.06          5.56         0.57 o                         
  -1   0   9        408.91        542.54         9.62 o                         
   0   0   9        358.72        335.79         5.19 o                         
   1   0   9        513.48        540.15        14.37 o                         
   2   0   9         85.21         61.59         1.71 o                         
   3   0   9         68.39         63.96         1.86 o                         
   4   0   9          2.84          8.42         2.81 o                         
  -4   1   9          3.33          6.26         2.27 o                         
  -3   1   9         57.18         48.07         2.59 o                         
  -1   1   9          0.00         18.78         0.82 o                         
   0   1   9         50.50         31.70         1.29 o                         
   1   1   9        656.30        762.83        13.27 o                         
   2   1   9         11.18         12.56         1.23 o                         
   3   1   9        235.31        224.62         4.28 o                         
   4   1   9         19.61         14.40         2.22 o                         
  -4   2   9         77.78         86.75         4.68 o                         
  -3   2   9          3.60          4.65         1.04 o                         
  -2   2   9        639.16        578.74        13.07 o                         
  -1   2   9       1663.87       1930.76        32.85 o                         
   0   2   9        228.92        193.70         3.85 o                         
   1   2   9         69.04         95.12         2.21 o                         
   2   2   9         32.64         26.37         1.46 o                         
   3   2   9        400.95        393.31         7.98 o                         
   4   2   9         20.08         40.90         4.54 o                         
  -4   3   9          0.18         29.64         3.14 o                         
  -3   3   9         12.93         19.65         2.11 o                         
  -2   3   9        530.10        517.59        17.03 o                         
  -1   3   9         85.52        101.87         2.49 o                         
   0   3   9        835.04        732.91        15.83 o                         
   1   3   9          2.61          3.97         0.59 o                         
   2   3   9         25.54         19.91         1.28 o                         
   3   3   9          2.45          4.79         1.04 o                         
   4   3   9          5.86         29.72         2.14 o                         
  -3   4   9        369.75        327.80         8.39 o                         
  -2   4   9         24.78         34.23         1.75 o                         
  -1   4   9         46.40         51.87         1.75 o                         
   0   4   9          0.80          2.93         0.70 o                         
   1   4   9         62.81         75.36         2.11 o                         
   2   4   9        150.46        147.06         4.42 o                         
   3   4   9         37.00         38.26         2.26 o                         
   4   4   9         14.29         22.18         2.03 o                         
  -3   5   9         45.29         34.88         2.45 o                         
  -2   5   9         49.76         40.48         1.97 o                         
  -1   5   9         48.09         63.49         2.16 o                         
   0   5   9          5.30          5.08         0.89 o                         
   1   5   9        174.73        168.42         3.91 o                         
   2   5   9         16.52         16.70         2.02 o                         
   3   5   9        327.97        373.12         8.68 o                         
  -3   6   9          2.10         13.02         1.81 o                         
  -2   6   9          8.58          5.01         1.23 o                         
  -1   6   9        345.05        387.30         9.69 o                         
   0   6   9        883.70        818.34        25.00 o                         
   1   6   9        733.92        726.54        16.59 o                         
   2   6   9          2.67          5.03         1.14 o                         
   3   6   9         29.30         31.26         6.75 o                         
  -2   7   9          8.97         37.17         2.93 o                         
  -1   7   9         62.87        168.66         5.53 o                         
   0   7   9        151.05        148.77         4.91 o                         
   1   7   9        291.51        253.25         7.18 o                         
   2   7   9          3.13         15.15         1.59 o                         
  -1   8   9          0.23          4.30         1.44 o                         
   0   8   9         20.83         22.68         2.87 o                         
   1   8   9         62.50         58.23         4.54 o                         
  -1  -8  10         46.60         39.38         4.75 o                         
   0  -8  10          0.04         10.96         2.67 o                         
   1  -8  10          2.23          1.60         2.67 o                         
  -2  -7  10         14.84         14.23         2.17 o                         
  -1  -7  10         13.75         14.10         3.14 o                         
   0  -7  10         20.89         36.17         1.87 o                         
   1  -7  10         45.97         44.06         3.05 o                         
   2  -7  10        180.54        171.36        15.71 o                         
  -3  -6  10         79.82         82.31         4.37 o                         
  -2  -6  10          0.58          7.52         1.94 o                         
  -1  -6  10         86.11         68.52         3.06 o                         
   0  -6  10          5.45         50.74         1.76 o                         
   1  -6  10        382.76        361.32         7.60 o                         
   2  -6  10         22.89         16.73         2.32 o                         
  -3  -5  10        119.38         91.84         4.75 o                         
  -2  -5  10        606.34        605.95        14.50 o                         
  -1  -5  10       1632.62       1590.92        27.57 o                         
   0  -5  10        111.72         97.48         2.32 o                         
   1  -5  10         58.72         42.11         1.89 o                         
   2  -5  10        236.43        185.85         7.69 o                         
   3  -5  10        114.72        119.62        11.23 o                         
  -4  -4  10          6.62          3.74         1.79 o                         
  -3  -4  10          4.70          5.56         1.65 o                         
  -2  -4  10        790.13        948.89        21.17 o                         
  -1  -4  10          9.13          7.72         0.72 o                         
   0  -4  10          0.42          5.95         0.65 o                         
   1  -4  10        197.25        188.95         3.50 o                         
   2  -4  10          2.30          4.88         1.31 o                         
   3  -4  10          1.51         10.62         2.94 o                         
  -4  -3  10         18.94         19.67         3.01 o                         
  -3  -3  10         39.39         37.94         4.48 o                         
  -2  -3  10        110.36        106.32         3.63 o                         
  -1  -3  10         26.95         14.11         1.00 o                         
   0  -3  10        272.85        313.64         5.69 o                         
   2  -3  10          4.19         12.48         1.30 o                         
   3  -3  10          1.53         18.91         2.54 o                         
   4  -3  10         17.94         19.78         3.88 o                         
  -4  -2  10         46.37         47.99         3.24 o                         
  -3  -2  10         40.62         29.60         1.90 o                         
  -2  -2  10        732.92        829.05        14.89 o                         
  -1  -2  10         36.32         25.39         1.10 o                         
   0  -2  10        588.49        603.25         9.17 o                         
   1  -2  10        298.15        207.60         7.88 o                         
   2  -2  10        144.96        151.69         3.60 o                         
   3  -2  10          3.11         10.01         2.67 o                         
   4  -2  10          7.03          7.67         3.68 o                         
  -4  -1  10        116.70        114.67         5.80 o                         
  -3  -1  10         57.09         50.60         2.18 o                         
  -2  -1  10          8.79         13.33         1.07 o                         
  -1  -1  10         67.20         58.98         4.70 o                         
   0  -1  10       7991.36       9105.41       132.07 o                         
   1  -1  10         52.16         60.29         2.81 o                         
   2  -1  10        124.88        106.89         2.72 o                         
   3  -1  10         36.65         50.40         5.32 o                         
   4  -1  10          2.20          8.02         1.98 o                         
  -4   0  10        175.49        169.37         6.18 o                         
  -3   0  10          1.20          7.37         1.13 o                         
  -2   0  10         24.04         29.83         1.33 o                         
  -1   0  10        300.27        244.39         5.81 o                         
   0   0  10       2066.69       2509.91        36.59 o                         
   1   0  10         19.66         27.27         1.86 o                         
   2   0  10        202.22        239.79         4.78 o                         
   3   0  10          3.91          6.83         1.07 o                         
   4   0  10          0.05         -0.08         1.65 o                         
  -4   1  10         86.50         77.46         4.24 o                         
  -3   1  10        148.90        117.49         4.48 o                         
  -2   1  10       1167.64       1129.58        19.67 o                         
  -1   1  10         30.80         20.52         1.37 o                         
   0   1  10        801.20        707.24        10.66 o                         
   1   1  10          0.24          0.57         0.54 o                         
   2   1  10        220.35        200.19         4.17 o                         
   3   1  10          0.09          4.91         0.89 o                         
   4   1  10         26.36         33.60         3.16 o                         
  -4   2  10         15.21         26.49         3.02 o                         
  -3   2  10         50.22         43.32         1.94 o                         
  -2   2  10         10.63         28.74         1.31 o                         
  -1   2  10        606.58        551.94         9.90 o                         
   0   2  10       1298.77       1371.98        23.44 o                         
   1   2  10        139.33        116.24         2.62 o                         
   2   2  10         35.38         33.24         1.34 o                         
   3   2  10          4.16          5.80         0.97 o                         
   4   2  10        281.44        258.14         8.13 o                         
  -4   3  10         63.49         60.09         4.30 o                         
  -3   3  10          8.63         19.52         1.60 o                         
  -2   3  10         24.14         76.83         2.96 o                         
  -1   3  10          0.81          1.99         0.55 o                         
   0   3  10       1457.06       1698.37        35.59 o                         
   1   3  10         39.48         45.57         1.64 o                         
   2   3  10        449.25        474.71         9.08 o                         
   3   3  10         39.51         40.17         2.00 o                         
   4   3  10        423.25        379.94        11.08 o                         
  -3   4  10        171.53        165.25         4.78 o                         
  -2   4  10        157.44        124.82         3.38 o                         
  -1   4  10         31.48         33.40         1.44 o                         
   0   4  10          4.46          3.86         0.80 o                         
   1   4  10        164.12        128.71         3.06 o                         
   2   4  10          0.80          2.81         0.84 o                         
   3   4  10         11.00         12.14         1.41 o                         
   4   4  10         59.54         59.56         2.98 o                         
  -3   5  10         55.28         55.74         2.78 o                         
  -2   5  10          0.01          7.94         1.24 o                         
  -1   5  10        138.85        142.40         4.39 o                         
   0   5  10        203.12        258.67         6.66 o                         
   1   5  10        414.98        392.28         7.74 o                         
   2   5  10          1.92          3.13         0.92 o                         
   3   5  10         16.94         14.02         1.57 o                         
  -2   6  10         47.61         76.56         4.47 o                         
  -1   6  10         48.22         67.14         2.88 o                         
   0   6  10        506.24        688.00        15.78 o                         
   1   6  10        418.65        426.53         8.54 o                         
   2   6  10          0.78          4.75         1.09 o                         
   3   6  10          3.34          2.52         1.80 o                         
  -2   7  10         39.21         56.71         3.26 o                         
  -1   7  10         74.08         52.38         2.88 o                         
   0   7  10         35.86         36.57         2.79 o                         
   1   7  10         48.75         53.16         3.94 o                         
   2   7  10        567.81        533.25        12.08 o                         
  -1   8  10        137.38        146.62         5.39 o                         
   0   8  10         31.38         46.23         3.35 o                         
   1   8  10          4.50          7.10         1.65 o                         
  -1  -8  11          8.45         13.68         2.67 o                         
   0  -8  11          1.33          5.88         2.14 o                         
  -2  -7  11          6.07          6.73         1.94 o                         
  -1  -7  11         30.98         40.82         3.01 o                         
   0  -7  11         22.71         20.43         1.92 o                         
   1  -7  11        168.76        253.70         7.63 o                         
   2  -7  11          9.01         17.57         2.54 o                         
  -3  -6  11         93.44         88.69         4.43 o                         
  -2  -6  11        166.76        156.57         5.50 o                         
  -1  -6  11         25.04         35.73         2.64 o                         
   0  -6  11        723.09        641.76        10.42 o                         
   1  -6  11        315.38        282.41         6.32 o                         
   2  -6  11         15.39          9.70         2.67 o                         
  -3  -5  11        195.77        209.19         6.84 o                         
  -2  -5  11          0.86          5.38         1.42 o                         
  -1  -5  11       1419.80       1578.05        27.63 o                         
   0  -5  11         19.34         23.52         1.39 o                         
   1  -5  11         90.94         70.35         2.39 o                         
   2  -5  11         29.99         46.25         2.89 o                         
   3  -5  11         49.18         53.43         4.61 o                         
  -3  -4  11          2.81          2.99         1.56 o                         
  -2  -4  11        119.54        112.77         5.15 o                         
  -1  -4  11        413.70        418.19         6.85 o                         
   0  -4  11        151.38        142.27         3.51 o                         
   1  -4  11        115.19        114.96         3.00 o                         
   2  -4  11        122.87        115.00         3.70 o                         
   3  -4  11        153.58        137.85         5.68 o                         
  -4  -3  11          0.49          1.39         1.60 o                         
  -3  -3  11        209.32        195.08         6.81 o                         
  -2  -3  11         37.71         34.79         1.67 o                         
  -1  -3  11        141.50        158.36         3.54 o                         
   0  -3  11        450.01        372.65        12.21 o                         
   1  -3  11        127.13        130.85         3.11 o                         
   2  -3  11        593.26        547.34        10.47 o                         
   3  -3  11        239.79        209.72         5.37 o                         
   4  -3  11          0.97         -0.62         2.05 o                         
  -4  -2  11         32.54         26.72         4.95 o                         
  -3  -2  11        105.94         92.79         3.06 o                         
  -2  -2  11         82.38         73.95         2.29 o                         
  -1  -2  11          0.00          0.45         0.53 o                         
   0  -2  11         71.07         50.56         1.79 o                         
   1  -2  11        982.97       1032.32        18.06 o                         
   2  -2  11         20.71         41.34         2.92 o                         
   3  -2  11         61.45         60.44         2.51 o                         
   4  -2  11          0.61          3.55         2.09 o                         
  -4  -1  11          1.28         24.14         2.14 o                         
  -3  -1  11         12.36         21.37         1.67 o                         
  -2  -1  11        164.71        141.01         3.37 o                         
  -1  -1  11       1468.77       1629.75        27.86 o                         
   0  -1  11          0.01          1.40         0.42 o                         
   1  -1  11         54.67         46.49         1.58 o                         
   2  -1  11         28.80         31.29         1.76 o                         
   3  -1  11        392.54        389.86         9.98 o                         
   4  -1  11          4.77         25.82         4.06 o                         
  -4   0  11        150.88        179.23         6.54 o                         
  -3   0  11        294.77        306.03         8.76 o                         
  -2   0  11        131.34        111.73         2.80 o                         
  -1   0  11         27.97         34.55         1.20 o                         
   0   0  11       1080.10       1021.41        21.84 o                         
   1   0  11       2530.97       2681.16        55.61 o                         
   2   0  11          4.45          7.64         0.89 o                         
   3   0  11          6.59          8.83         1.17 o                         
   4   0  11          0.79          3.63         3.01 o                         
  -4   1  11          5.74          6.80         2.41 o                         
  -3   1  11        188.91        180.77         5.62 o                         
  -2   1  11        377.67        332.44         6.41 o                         
  -1   1  11        110.98        126.02         2.33 o                         
   0   1  11        589.18        523.57        16.25 o                         
   1   1  11         18.90         20.46         1.33 o                         
   2   1  11         28.99         33.87         1.26 o                         
   3   1  11          4.53          8.58         1.07 o                         
   4   1  11          0.83          3.04         1.79 o                         
  -4   2  11         13.51         17.26         4.08 o                         
  -3   2  11         15.20         10.11         1.67 o                         
  -2   2  11          1.53          6.55         0.83 o                         
  -1   2  11        788.33        896.37        15.69 o                         
   0   2  11        123.11        128.77         2.73 o                         
   1   2  11         22.62         53.42         1.56 o                         
   2   2  11          5.90          4.14         0.73 o                         
   3   2  11          6.65          7.90         1.12 o                         
   4   2  11          5.12         10.36         2.13 o                         
  -4   3  11         53.42         56.42         5.48 o                         
  -3   3  11        177.50        156.16         4.21 o                         
  -2   3  11        147.54        117.52         5.93 o                         
  -1   3  11        235.60        234.50         5.75 o                         
   1   3  11       1085.30       1220.96        21.25 o                         
   2   3  11        176.35        161.05         9.11 o                         
   3   3  11         81.57         74.36         2.59 o                         
   4   3  11          0.17         11.35         2.31 o                         
  -3   4  11         11.69         11.36         1.49 o                         
  -2   4  11         92.15         95.63         2.91 o                         
  -1   4  11         45.10         60.57         1.98 o                         
   0   4  11        119.21         98.61         3.14 o                         
   1   4  11        585.58        669.98        12.22 o                         
   2   4  11        330.07        293.21         7.36 o                         
   3   4  11         30.62         27.38         1.92 o                         
   4   4  11          3.17          7.32         1.55 o                         
  -3   5  11         14.58         16.59         1.84 o                         
  -2   5  11          7.82         10.34         1.33 o                         
  -1   5  11        564.33        573.79        13.37 o                         
   0   5  11         56.07         38.01         1.94 o                         
   1   5  11         15.13        115.73         3.08 o                         
   2   5  11         89.99         82.00         2.72 o                         
   3   5  11          3.84          4.78         1.20 o                         
  -2   6  11        158.37        194.72         5.11 o                         
  -1   6  11        367.96        405.26        10.16 o                         
   0   6  11        132.72        113.26         3.92 o                         
   1   6  11        107.54         93.23         3.01 o                         
   2   6  11         19.76         16.29         1.60 o                         
   3   6  11         17.79         14.64         1.78 o                         
  -2   7  11         13.89         40.97         3.17 o                         
  -1   7  11        101.40        121.97        11.36 o                         
   0   7  11          3.00          5.86         1.42 o                         
   1   7  11        118.05         85.30         5.08 o                         
   2   7  11          0.24         10.87         1.79 o                         
  -1   8  11          4.81          9.79         2.74 o                         
   0   8  11         11.39         10.01         1.79 o                         
   1   8  11          2.27          6.37         1.65 o                         
   0  -8  12         96.97         79.25         6.02 o                         
  -2  -7  12         52.50         62.57         3.67 o                         
  -1  -7  12          9.98         12.37         1.89 o                         
   0  -7  12         53.22         50.90         2.41 o                         
   1  -7  12        311.40        297.76         8.59 o                         
   2  -7  12        200.19        184.78        19.05 o                         
  -3  -6  12          7.21         12.63         2.27 o                         
  -2  -6  12         64.38         59.34         3.33 o                         
  -1  -6  12          8.03         11.78         1.75 o                         
   0  -6  12          0.52         57.17         3.74 o                         
   1  -6  12         76.66         74.02         2.76 o                         
   2  -6  12         13.37         38.86         3.28 o                         
  -3  -5  12        174.83        147.76         5.56 o                         
  -2  -5  12        483.93        527.14        22.92 o                         
  -1  -5  12          9.28         27.84         3.51 o                         
   0  -5  12         33.87         41.29         1.47 o                         
   1  -5  12         64.80         59.83         2.76 o                         
   2  -5  12         88.07         62.08         3.34 o                         
   3  -5  12        116.28        123.35         5.71 o                         
  -3  -4  12         19.46         13.89         2.07 o                         
  -2  -4  12         97.73        107.80         3.96 o                         
  -1  -4  12          0.07          6.00         2.54 o                         
   0  -4  12        415.24        371.51         6.15 o                         
   1  -4  12        147.57        136.65         4.49 o                         
   2  -4  12          0.55          7.84         1.20 o                         
   3  -4  12         41.88         36.09         3.01 o                         
  -4  -3  12          7.04         16.75         2.41 o                         
  -3  -3  12          2.32          2.54         1.42 o                         
  -2  -3  12        202.48        193.88         4.52 o                         
  -1  -3  12         79.29         51.86         1.76 o                         
   0  -3  12        184.21        172.69         3.14 o                         
   1  -3  12         61.43         49.98         1.74 o                         
   2  -3  12         46.75         75.34         4.25 o                         
   3  -3  12         25.20         31.63         2.23 o                         
  -4  -2  12          0.86          5.00         1.84 o                         
  -3  -2  12         73.18         65.95         2.57 o                         
  -2  -2  12        174.47        188.85         4.29 o                         
  -1  -2  12         85.16         68.72         1.97 o                         
   0  -2  12          2.52          2.07         0.41 o                         
   1  -2  12        817.86        743.82        13.27 o                         
   2  -2  12        785.26        801.39        14.64 o                         
   3  -2  12          0.32          6.15         1.20 o                         
   4  -2  12          0.04         -1.87         2.41 o                         
  -4  -1  12        295.87        308.47         7.72 o                         
  -3  -1  12          6.43          8.24         1.25 o                         
  -2  -1  12         61.30         57.74         2.08 o                         
  -1  -1  12          8.13          4.18         1.87 o                         
   0  -1  12       1307.00       1398.18        23.92 o                         
   1  -1  12         36.52         34.57         1.31 o                         
   2  -1  12        174.77        167.13         3.86 o                         
   3  -1  12        127.52        127.79         7.82 o                         
   4  -1  12        222.98        215.13         6.24 o                         
  -4   0  12        563.26        488.14        16.44 o                         
  -3   0  12          1.83         13.89         1.48 o                         
  -2   0  12        253.60        279.69         6.99 o                         
  -1   0  12          0.02          0.82         0.45 o                         
   0   0  12       1756.62       2015.76        29.56 o                         
   1   0  12        103.46         91.60         2.47 o                         
   2   0  12         26.70         33.34         1.75 o                         
   3   0  12         10.82          7.54         1.16 o                         
   4   0  12         66.99         60.23         4.88 o                         
  -4   1  12         16.13         10.29         2.31 o                         
  -3   1  12         41.32         46.90         2.74 o                         
  -2   1  12         59.83         62.03         2.87 o                         
  -1   1  12        444.33        402.71         6.38 o                         
   0   1  12       3116.47       3397.58        49.47 o                         
   1   1  12        150.67        126.69         2.76 o                         
   2   1  12       1657.78       1771.29        30.48 o                         
   3   1  12         33.31         24.13         2.41 o                         
   4   1  12         22.10         21.12         2.83 o                         
  -4   2  12         51.32         63.82         4.74 o                         
  -3   2  12         18.35         18.49         2.17 o                         
  -2   2  12         57.76         60.31         3.19 o                         
  -1   2  12        906.58        857.58        15.10 o                         
   0   2  12        719.14        779.49        13.66 o                         
   1   2  12        346.89        335.84         6.37 o                         
   2   2  12          2.56          0.48         0.57 o                         
   3   2  12         27.76         19.92         1.46 o                         
   4   2  12          1.80          8.69         2.08 o                         
  -3   3  12         48.82         62.37         2.57 o                         
  -2   3  12         74.22         85.77         2.54 o                         
  -1   3  12        152.11        163.71         7.82 o                         
   0   3  12        570.07        596.30        10.70 o                         
   1   3  12          9.64         13.64         1.00 o                         
   2   3  12         48.97         56.87         2.00 o                         
   3   3  12         20.78         18.56         1.57 o                         
   4   3  12          4.60          8.44         2.34 o                         
  -3   4  12         28.07         40.48         3.59 o                         
  -2   4  12        268.73        260.99         5.75 o                         
  -1   4  12        395.71        397.07         9.54 o                         
   0   4  12        152.36        136.17         3.92 o                         
   1   4  12        143.39        125.21         3.06 o                         
   2   4  12        757.45        858.80        15.64 o                         
   3   4  12          9.56          9.61         1.38 o                         
   4   4  12         54.68         50.63         9.29 o                         
  -3   5  12         22.69         18.53         1.93 o                         
  -2   5  12          7.31         12.83         1.45 o                         
  -1   5  12        111.82        105.68         4.08 o                         
   0   5  12        291.98        363.12         8.88 o                         
   1   5  12       1566.07       1430.13        25.13 o                         
   2   5  12        149.65        139.50         3.75 o                         
   3   5  12         40.14         33.32         2.28 o                         
  -2   6  12        190.25        164.74         4.57 o                         
  -1   6  12        101.85         83.64         8.02 o                         
   0   6  12        176.95        261.27         7.09 o                         
   1   6  12        111.58         89.36         2.78 o                         
   2   6  12          8.53          8.42         1.28 o                         
   3   6  12          0.28          0.56         1.09 o                         
  -2   7  12        413.17        411.67        10.15 o                         
  -1   7  12        104.45        111.32         4.30 o                         
   0   7  12          1.68         29.91         4.68 o                         
   1   7  12         37.62         40.92         2.98 o                         
   2   7  12        590.86        657.79        32.75 o                         
   0   8  12          1.17          4.38         1.56 o                         
   1   8  12          3.44          2.97         1.31 o                         
  -2  -7  13          1.33          2.81         1.70 o                         
  -1  -7  13         14.80         16.71         3.88 o                         
   0  -7  13         12.51         11.58         1.53 o                         
   1  -7  13         99.23        135.00         5.26 o                         
  -2  -6  13          6.40          4.85         1.77 o                         
  -1  -6  13        163.54        159.53         5.08 o                         
   0  -6  13        538.36        581.69        11.20 o                         
   1  -6  13        148.06        143.99         4.06 o                         
   2  -6  13        109.10         94.12         4.55 o                         
  -3  -5  13          8.85         19.22         2.41 o                         
  -2  -5  13         55.70         64.59         3.25 o                         
  -1  -5  13        391.96        381.36         7.74 o                         
   0  -5  13        307.47        276.25         4.96 o                         
   1  -5  13         71.62         68.73         2.50 o                         
   2  -5  13        171.67        157.29         5.61 o                         
   3  -5  13         91.75         65.06         4.59 o                         
  -3  -4  13        108.24        101.67         4.29 o                         
  -2  -4  13        359.69        346.15         9.06 o                         
  -1  -4  13       2103.15       2238.97        38.51 o                         
   0  -4  13        454.33        414.28         7.29 o                         
   1  -4  13         96.83        100.25         2.85 o                         
   2  -4  13          9.73          6.95         1.14 o                         
   3  -4  13         57.09         59.24         4.03 o                         
  -4  -3  13         60.93         54.78         4.48 o                         
  -3  -3  13          0.72          3.20         1.46 o                         
  -2  -3  13         51.82         50.48         2.08 o                         
  -1  -3  13          1.08         16.55         1.20 o                         
   0  -3  13         40.34         44.04         1.22 o                         
   1  -3  13        136.48        111.37         2.88 o                         
   2  -3  13        437.63        377.46         7.64 o                         
   3  -3  13          0.19          3.67         1.25 o                         
  -4  -2  13         19.39         23.63         4.66 o                         
  -3  -2  13         80.65         69.35         2.96 o                         
  -2  -2  13        194.22        168.84         7.66 o                         
  -1  -2  13         48.61         43.37         1.53 o                         
   0  -2  13          1.23          0.65         0.33 o                         
   1  -2  13         30.12         36.49         1.43 o                         
   2  -2  13         90.06         98.85         4.55 o                         
   3  -2  13         31.88         28.79         2.18 o                         
   4  -2  13         40.71         34.75         4.81 o                         
  -4  -1  13        249.70        265.10         9.72 o                         
  -3  -1  13         43.70         43.35         2.13 o                         
  -2  -1  13         42.25         36.78         2.56 o                         
  -1  -1  13        464.84        515.73         9.44 o                         
   0  -1  13         30.21         30.01         0.88 o                         
   1  -1  13         72.78         72.31         1.98 o                         
   2  -1  13          5.18         14.33         2.14 o                         
   3  -1  13         16.57         10.40         1.43 o                         
   4  -1  13          1.54         24.59         3.48 o                         
  -4   0  13         82.80        124.69         5.37 o                         
  -3   0  13        270.90        253.64         5.79 o                         
  -2   0  13        225.68        200.78         4.40 o                         
  -1   0  13        403.30        363.79         6.87 o                         
   0   0  13         13.12         19.81         0.78 o                         
   1   0  13        168.89        168.55         4.25 o                         
   2   0  13         77.17         82.96         2.98 o                         
   3   0  13          0.12          0.95         1.18 o                         
   4   0  13          5.67          4.68         1.94 o                         
  -4   1  13          8.00         12.60         2.47 o                         
  -3   1  13        257.05        220.14         6.47 o                         
  -2   1  13        104.33         97.16         3.35 o                         
  -1   1  13          3.25          4.94         0.54 o                         
   0   1  13       1021.35        925.16        13.88 o                         
   1   1  13          0.55          3.21         0.57 o                         
   2   1  13          5.01          9.57         0.79 o                         
   3   1  13         45.29         42.23         2.94 o                         
   4   1  13          1.79          3.45         1.98 o                         
  -4   2  13          8.45         13.25         2.50 o                         
  -3   2  13         82.24         67.97         3.39 o                         
  -2   2  13         23.84         25.46         1.56 o                         
  -1   2  13        150.64        185.43         3.91 o                         
   0   2  13        705.90        667.48        11.83 o                         
   1   2  13        579.48        647.88        11.62 o                         
   2   2  13         19.08         13.00         1.04 o                         
   3   2  13          2.14          7.96         1.10 o                         
   4   2  13         12.50         13.44         2.44 o                         
  -3   3  13         99.03         93.49         4.23 o                         
  -2   3  13          5.37          4.17         0.87 o                         
  -1   3  13        893.04        906.92        18.13 o                         
   0   3  13         36.34         28.65         1.12 o                         
   1   3  13        770.70        819.17        14.61 o                         
   2   3  13         42.57         32.51         1.55 o                         
   3   3  13        339.92        400.40         8.31 o                         
   4   3  13          0.23          2.54         1.80 o                         
  -3   4  13          7.67          5.20         1.26 o                         
  -2   4  13         55.77         74.29         4.97 o                         
  -1   4  13          3.48         15.31         1.91 o                         
   0   4  13         24.00         25.10         2.61 o                         
   1   4  13         50.24         61.00         2.00 o                         
   2   4  13        889.02        828.21        19.68 o                         
   3   4  13        152.10        137.33         3.92 o                         
  -3   5  13          0.00          6.75         1.56 o                         
  -2   5  13        152.69        146.31         4.09 o                         
  -1   5  13         51.71         40.29         2.22 o                         
   0   5  13        212.25        161.31         4.72 o                         
   1   5  13         22.14         75.69         2.41 o                         
   2   5  13          0.05          1.20         0.84 o                         
   3   5  13          9.90          7.36         1.37 o                         
  -2   6  13          0.09          4.65         1.27 o                         
  -1   6  13         85.69        210.73         7.29 o                         
   0   6  13         80.86         59.89         2.79 o                         
   1   6  13          6.90         24.24         1.69 o                         
   2   6  13          4.43          8.49         1.31 o                         
   3   6  13          3.12          2.90         1.15 o                         
  -2   7  13          5.95         32.16         5.35 o                         
  -1   7  13          0.99          0.67         1.23 o                         
   0   7  13        241.98        230.82         6.85 o                         
   1   7  13         32.45         43.13         3.07 o                         
   2   7  13          2.77          9.50         1.46 o                         
   0   8  13          2.89          7.01         2.27 o                         
   1   8  13        202.26        287.62         8.36 o                         
  -2  -7  14          4.85          7.31         2.02 o                         
  -1  -7  14        157.90        155.91         5.47 o                         
   0  -7  14         14.37         21.37         3.01 o                         
   1  -7  14        116.09        107.89         4.75 o                         
  -2  -6  14         31.24         47.71         4.01 o                         
  -1  -6  14         21.73         17.81         1.62 o                         
   0  -6  14         10.09         15.37         1.50 o                         
   1  -6  14         16.77         14.65         1.66 o                         
   2  -6  14          3.66          6.87         3.27 o                         
  -3  -5  14         22.93         25.87         4.41 o                         
  -2  -5  14         69.90         77.26         3.58 o                         
  -1  -5  14          0.02          2.63         1.02 o                         
   0  -5  14         89.51         81.79         3.28 o                         
   1  -5  14          7.85          4.30         1.06 o                         
   2  -5  14         73.96         71.44         2.90 o                         
   3  -5  14         26.62         20.82         3.04 o                         
  -3  -4  14         41.80         34.78         2.89 o                         
  -2  -4  14         40.91         42.94         2.59 o                         
  -1  -4  14        584.38        545.83        12.44 o                         
   0  -4  14       1116.43       1124.36        17.09 o                         
   1  -4  14         12.52         28.43         2.81 o                         
   2  -4  14         18.29         15.25         1.76 o                         
   3  -4  14        337.21        318.10         9.67 o                         
  -3  -3  14          1.27          2.18         1.46 o                         
  -2  -3  14         21.06         23.83         1.68 o                         
  -1  -3  14        384.72        352.79        11.45 o                         
   0  -3  14        247.93        263.21         4.52 o                         
   1  -3  14        161.09        151.00         3.62 o                         
   2  -3  14         76.37         77.65         2.64 o                         
   3  -3  14         11.37          8.63         2.60 o                         
  -4  -2  14        201.52        174.12         5.24 o                         
  -3  -2  14          0.41          3.80         1.21 o                         
  -2  -2  14        323.90        327.28         6.71 o                         
  -1  -2  14          0.04          1.28         0.63 o                         
   0  -2  14        381.70        425.32         6.79 o                         
   1  -2  14         17.51         14.90         2.06 o                         
   2  -2  14        168.32        150.45         3.80 o                         
   3  -2  14          9.52          9.13         1.38 o                         
   4  -2  14         27.17         31.34         2.91 o                         
  -4  -1  14         26.35         29.67         4.54 o                         
  -3  -1  14         58.50         66.78         2.62 o                         
  -2  -1  14        185.16        194.67         4.42 o                         
  -1  -1  14          9.78          3.19         0.73 o                         
   0  -1  14        130.29        116.86         2.24 o                         
   1  -1  14        147.00        136.17         3.14 o                         
   2  -1  14        623.58        668.55        12.35 o                         
   3  -1  14          1.43          1.74         1.04 o                         
   4  -1  14        141.72        130.63         5.62 o                         
  -4   0  14         90.08         62.52         4.34 o                         
  -3   0  14          0.82         27.84         4.45 o                         
  -2   0  14         46.92         44.00         1.72 o                         
  -1   0  14         19.77         18.20         1.02 o                         
   0   0  14        163.99        179.58         3.15 o                         
   1   0  14        202.74        161.69         5.15 o                         
   2   0  14         26.89         36.22         2.81 o                         
   3   0  14          6.58         13.48         1.49 o                         
   4   0  14          0.03          1.47         1.80 o                         
  -4   1  14          3.02          6.36         2.18 o                         
  -3   1  14          8.01         21.71         2.21 o                         
  -2   1  14        971.35        980.75        17.52 o                         
  -1   1  14        155.54        129.27         2.48 o                         
   0   1  14          0.00         30.49         1.08 o                         
   1   1  14         77.37         78.89         2.01 o                         
   2   1  14        185.95        161.12         3.62 o                         
   3   1  14          0.26          3.41         1.32 o                         
   4   1  14         49.29         45.97         7.42 o                         
  -4   2  14         48.50         48.23         4.09 o                         
  -3   2  14         10.27         16.90         2.07 o                         
  -2   2  14         71.41         63.68         2.44 o                         
  -1   2  14         57.41         44.71         1.51 o                         
   0   2  14         77.18        114.16         2.57 o                         
   1   2  14        194.65        175.98         3.77 o                         
   2   2  14        337.44        333.06         8.54 o                         
   3   2  14         33.16         31.39         2.60 o                         
   4   2  14        182.11        189.22        17.30 o                         
  -3   3  14         36.79         42.36         3.16 o                         
  -2   3  14         44.46         38.18         1.74 o                         
  -1   3  14        523.64        517.47         9.67 o                         
   0   3  14          2.01          7.26         0.75 o                         
   1   3  14         22.17         17.08         1.55 o                         
   2   3  14          6.35         11.94         1.16 o                         
   3   3  14        270.37        262.88         8.76 o                         
   4   3  14          0.05          2.25         1.98 o                         
  -3   4  14          1.10          2.22         1.77 o                         
  -2   4  14        262.86        187.86         4.57 o                         
  -1   4  14          5.26          5.35         0.86 o                         
   0   4  14        800.18        820.15        18.05 o                         
   1   4  14        163.60        126.03         3.21 o                         
   2   4  14         18.55         72.60         2.44 o                         
   3   4  14          0.18          2.71         1.63 o                         
  -3   5  14        115.25        100.91         3.63 o                         
  -2   5  14         16.87         18.83         1.73 o                         
  -1   5  14         46.93         70.01         2.98 o                         
   0   5  14        371.30        452.14        10.87 o                         
   1   5  14         75.44         65.36         4.44 o                         
   2   5  14         23.26         28.79         1.93 o                         
   3   5  14          1.86          2.32         1.10 o                         
  -2   6  14          3.99          3.88         1.22 o                         
  -1   6  14        164.71        126.83         4.39 o                         
   0   6  14         10.45         10.69         3.48 o                         
   1   6  14         28.66         27.96         1.83 o                         
   2   6  14          7.85         10.70         1.39 o                         
   3   6  14         22.94         23.36         2.00 o                         
  -1   7  14          6.85          8.46         1.65 o                         
   0   7  14         38.09         33.30         4.28 o                         
   1   7  14          0.10          0.68         1.12 o                         
   2   7  14          8.66         22.92         2.00 o                         
   0   8  14         62.32         59.21         3.40 o                         
   1   8  14         10.77         11.97         1.94 o                         
  -1  -7  15          3.66         19.11         3.48 o                         
   0  -7  15          0.01          1.90         1.77 o                         
   1  -7  15          2.61          8.08         2.08 o                         
  -2  -6  15        120.93        103.09         5.55 o                         
  -1  -6  15        154.88        150.00         4.16 o                         
   0  -6  15        163.35        153.09         4.09 o                         
   1  -6  15         32.25         38.42         2.29 o                         
   2  -6  15         18.62         17.95         2.52 o                         
  -3  -5  15        169.59        193.10         6.70 o                         
  -2  -5  15        169.57        148.21         4.18 o                         
  -1  -5  15         43.03         41.64         2.00 o                         
   0  -5  15          7.37          2.53         0.89 o                         
   1  -5  15         67.98         64.93         2.52 o                         
   2  -5  15          1.07          3.38         1.31 o                         
   3  -5  15          7.57         12.16         3.21 o                         
  -3  -4  15         77.73         79.04         7.89 o                         
  -2  -4  15        128.07        106.70         3.36 o                         
  -1  -4  15        528.10        572.32        10.82 o                         
   0  -4  15         69.68         84.87         4.68 o                         
   1  -4  15        183.13        190.89         4.51 o                         
   2  -4  15          9.08          8.83         1.34 o                         
   3  -4  15        108.97        102.49         4.63 o                         
  -3  -3  15        236.15        231.02         7.29 o                         
  -2  -3  15        121.10         98.24         3.00 o                         
  -1  -3  15          1.77          8.67         1.06 o                         
   0  -3  15        750.29        702.38        10.92 o                         
   1  -3  15       1483.40       1524.54        26.60 o                         
   2  -3  15          0.39         21.79         2.94 o                         
   3  -3  15         12.53         11.11         1.89 o                         
  -4  -2  15         51.80         54.28         6.05 o                         
  -3  -2  15        340.23        362.33         7.89 o                         
  -2  -2  15         90.92         73.19         3.89 o                         
  -1  -2  15         20.90         29.09         1.40 o                         
   0  -2  15          3.68          1.21         0.45 o                         
   1  -2  15        227.10        210.53         4.55 o                         
   2  -2  15         45.12         39.48         1.86 o                         
   3  -2  15          7.26          9.90         1.51 o                         
   4  -2  15         37.36         43.25         5.41 o                         
  -4  -1  15          8.24         16.44         2.51 o                         
  -3  -1  15         14.01         24.91         1.88 o                         
  -2  -1  15         20.22         26.74         1.59 o                         
  -1  -1  15          2.65          5.29         0.79 o                         
   0  -1  15          0.52          0.15         0.35 o                         
   1  -1  15         10.41         11.45         1.00 o                         
   2  -1  15         17.02         21.78         1.41 o                         
   3  -1  15          9.54          8.90         1.38 o                         
   4  -1  15         68.08         70.52        13.76 o                         
  -4   0  15          0.59         11.27         2.44 o                         
  -3   0  15        388.29        376.89         8.05 o                         
  -2   0  15        484.09        452.30         8.74 o                         
  -1   0  15          0.05          2.21         0.58 o                         
   0   0  15         59.43         49.51         1.27 o                         
   1   0  15       2226.68       2523.84        52.68 o                         
   2   0  15          3.48          4.51         1.13 o                         
   3   0  15        370.05        370.53         7.91 o                         
   4   0  15          9.92          9.87         2.36 o                         
  -4   1  15          0.86          2.75         1.92 o                         
  -3   1  15        294.23        240.83         7.07 o                         
  -2   1  15        260.48        259.73        10.66 o                         
  -1   1  15         80.92         85.45         1.86 o                         
   0   1  15         13.74         14.10         0.76 o                         
   1   1  15        784.95        850.96        14.99 o                         
   2   1  15          0.29          2.74         0.55 o                         
   3   1  15         83.26         72.78         4.28 o                         
   4   1  15          0.11          3.34         1.94 o                         
  -3   2  15        396.69        403.62        10.58 o                         
  -2   2  15         17.01         16.68         1.23 o                         
  -1   2  15         23.80         30.57         1.30 o                         
   0   2  15        103.84        102.43         2.44 o                         
   1   2  15        484.65        521.21         9.59 o                         
   2   2  15         24.19         24.64         1.58 o                         
   3   2  15         36.38         46.79         3.29 o                         
   4   2  15         11.66         25.34         2.97 o                         
  -3   3  15          3.03          2.52         1.67 o                         
  -2   3  15         21.42         21.96         1.51 o                         
  -1   3  15         12.25         20.71         1.36 o                         
   0   3  15        178.34        161.12         3.55 o                         
   1   3  15        628.45        634.95        11.60 o                         
   2   3  15        215.68        188.46         4.38 o                         
   3   3  15        865.64        944.64        17.55 o                         
   4   3  15          5.02          5.61         2.07 o                         
  -3   4  15          2.78         11.39         2.17 o                         
  -2   4  15          4.59         27.46         1.74 o                         
  -1   4  15        363.28        367.81         7.38 o                         
   0   4  15          4.93         10.67         1.47 o                         
   1   4  15         22.97         67.00         2.16 o                         
   2   4  15        387.40        353.35         7.27 o                         
   3   4  15        270.52        274.09         7.18 o                         
  -3   5  15          6.04          5.35         1.89 o                         
  -2   5  15         41.88         45.50         2.39 o                         
  -1   5  15        317.93        256.88         6.95 o                         
   0   5  15        468.25        398.28         9.78 o                         
   1   5  15        230.82        216.74         4.91 o                         
   2   5  15        180.67        163.88         4.26 o                         
   3   5  15         75.61         70.88         2.98 o                         
  -2   6  15          0.00          2.12         1.18 o                         
  -1   6  15        185.22        232.21         6.76 o                         
   0   6  15        100.36        108.49         3.97 o                         
   1   6  15         41.25         50.14         3.03 o                         
   2   6  15          6.57          7.87         1.35 o                         
   3   6  15         10.95         31.34         2.38 o                         
  -1   7  15         11.28         22.72         2.50 o                         
   0   7  15         52.66         60.61         3.17 o                         
   1   7  15          1.68          5.72         1.44 o                         
   2   7  15        153.40        151.19         4.41 o                         
  -1  -7  16        113.96        125.90         7.62 o                         
   0  -7  16         33.97         39.79         3.45 o                         
   1  -7  16          0.01          9.14         2.06 o                         
  -2  -6  16         54.45         68.77         3.77 o                         
  -1  -6  16          5.43          7.36         1.37 o                         
   0  -6  16         35.26         39.30         4.01 o                         
   1  -6  16        367.93        371.66        10.34 o                         
   2  -6  16          0.64          2.58         2.61 o                         
  -3  -5  16          0.75          4.41         1.89 o                         
  -2  -5  16         75.29         81.09         3.77 o                         
  -1  -5  16         20.42         21.71         1.70 o                         
   0  -5  16         31.06         29.41         1.89 o                         
   1  -5  16         86.65         82.51         4.18 o                         
   2  -5  16          8.92          7.40         1.47 o                         
  -3  -4  16         13.47         14.54         2.26 o                         
  -2  -4  16        189.88        193.81         4.85 o                         
  -1  -4  16        365.49        357.65         8.57 o                         
   0  -4  16       1481.86       1530.79        26.77 o                         
   1  -4  16         25.66         35.32         2.67 o                         
   2  -4  16          0.69          1.02         1.10 o                         
   3  -4  16          3.49          3.48         1.99 o                         
  -3  -3  16         30.04         27.07         3.10 o                         
  -2  -3  16        620.15        638.16        12.23 o                         
  -1  -3  16         10.10          9.57         1.08 o                         
   0  -3  16         22.71         23.78         2.96 o                         
   1  -3  16         79.39        111.14         8.35 o                         
   2  -3  16        526.45        499.34         9.90 o                         
   3  -3  16          3.55          3.96         1.41 o                         
  -3  -2  16         50.03         44.86         3.57 o                         
  -2  -2  16         13.76         18.69         1.59 o                         
  -1  -2  16        176.57        159.42         3.74 o                         
   0  -2  16        626.28        672.32        10.73 o                         
   1  -2  16        184.30        175.42         4.04 o                         
   2  -2  16         64.40         53.42         2.21 o                         
   3  -2  16          0.49          1.84         1.19 o                         
  -4  -1  16          6.72         14.26         2.51 o                         
  -3  -1  16        402.90        381.03         8.15 o                         
  -2  -1  16        142.13        141.85         3.63 o                         
  -1  -1  16        176.98        154.11         3.54 o                         
   0  -1  16        128.08        121.13         2.38 o                         
   1  -1  16         15.24         14.80         1.15 o                         
   2  -1  16        263.91        274.34         5.84 o                         
   3  -1  16         62.05         61.37         2.73 o                         
   4  -1  16          2.71          4.01         2.81 o                         
  -4   0  16          9.68          9.85         2.31 o                         
  -3   0  16          3.96         39.32         5.23 o                         
  -2   0  16          8.06         16.17         1.95 o                         
  -1   0  16          1.49          4.15         0.69 o                         
   0   0  16          0.47          4.81         0.56 o                         
   1   0  16         11.72         15.91         1.87 o                         
   2   0  16         25.33         27.37         1.98 o                         
   3   0  16         79.43         93.83         6.56 o                         
   4   0  16          0.08          3.05         1.88 o                         
  -3   1  16        361.92        357.41         9.64 o                         
  -2   1  16        335.27        390.95         7.74 o                         
  -1   1  16        138.94        125.55         2.55 o                         
   0   1  16         77.45         69.88         1.62 o                         
   1   1  16        188.50        183.81         3.88 o                         
   2   1  16        268.66        276.93         7.32 o                         
   3   1  16         10.93         18.39         2.11 o                         
   4   1  16          6.41          7.01         2.17 o                         
  -3   2  16        298.93        283.32         8.27 o                         
  -2   2  16         79.50         71.43         2.26 o                         
  -1   2  16        391.79        349.96         6.81 o                         
   0   2  16        371.41        381.12         7.18 o                         
   1   2  16          0.33          1.77         0.54 o                         
   2   2  16         57.76         55.79         1.91 o                         
   3   2  16          0.29         -0.47         1.27 o                         
   4   2  16        191.47        204.31         8.21 o                         
  -3   3  16         96.82         76.43         3.96 o                         
  -2   3  16        105.07         89.75         2.72 o                         
  -1   3  16         31.02         27.33         1.59 o                         
   0   3  16         64.32         75.35         2.10 o                         
   1   3  16         55.32         54.89         1.84 o                         
   2   3  16         25.31         47.91         1.93 o                         
   3   3  16        116.53        110.60         5.41 o                         
  -3   4  16         77.82         65.87         4.01 o                         
  -2   4  16         98.38         84.31         2.88 o                         
  -1   4  16          5.87         14.99         1.28 o                         
   0   4  16         63.02         61.02         2.50 o                         
   1   4  16        963.55        836.82        15.15 o                         
   2   4  16        373.80        400.91         8.15 o                         
   3   4  16         74.26         74.65         2.87 o                         
  -2   5  16         38.42         54.29         2.47 o                         
  -1   5  16          0.75         11.97         1.51 o                         
   0   5  16        150.53        135.95         4.35 o                         
   1   5  16          2.37          3.44         0.89 o                         
   2   5  16        136.14        130.46         3.67 o                         
   3   5  16          0.00          1.12         1.05 o                         
  -2   6  16         45.23         52.46         2.70 o                         
  -1   6  16         83.85         80.18         6.82 o                         
   0   6  16        114.71        107.75         6.48 o                         
   1   6  16         19.91         18.11         1.56 o                         
   2   6  16          5.34          5.66         1.22 o                         
  -1   7  16          6.57          7.36         1.65 o                         
   0   7  16          0.97         21.99         5.61 o                         
   1   7  16         27.87         23.88         2.36 o                         
   2   7  16         11.14         19.53         1.89 o                         
  -1  -7  17          4.98         14.17         3.34 o                         
   0  -7  17          0.95          1.32         1.86 o                         
   1  -7  17         60.70         38.35         5.48 o                         
  -2  -6  17         36.47         31.48         3.04 o                         
  -1  -6  17          7.85         21.12         2.49 o                         
   0  -6  17          6.26          9.55         2.03 o                         
   1  -6  17          3.26          7.84         1.54 o                         
   2  -6  17          6.19          5.96         2.87 o                         
  -3  -5  17         22.34         40.85         3.44 o                         
  -2  -5  17         88.43         82.79         3.16 o                         
  -1  -5  17         11.58         17.28         1.66 o                         
   0  -5  17         58.15         70.33         3.40 o                         
   1  -5  17          0.07         17.58         1.69 o                         
   2  -5  17         47.81         56.85         2.74 o                         
  -3  -4  17         41.85         55.70         3.86 o                         
  -2  -4  17         18.35         15.27         1.65 o                         
  -1  -4  17         52.23         41.95         1.98 o                         
   0  -4  17          1.50         13.68         1.69 o                         
   1  -4  17         64.07         63.76         2.41 o                         
   2  -4  17         43.13         33.13         2.21 o                         
   3  -4  17          3.99          4.28         2.41 o                         
  -3  -3  17         18.29         18.50         1.90 o                         
  -2  -3  17         18.55         23.70         1.79 o                         
  -1  -3  17         66.09         82.29         2.57 o                         
   0  -3  17        221.61        220.79         4.08 o                         
   1  -3  17        285.84        276.28         5.94 o                         
   2  -3  17         23.54         49.40         2.86 o                         
   3  -3  17         23.35         17.58         2.00 o                         
  -3  -2  17         48.53         42.86         2.60 o                         
  -2  -2  17         31.91         20.85         1.67 o                         
  -1  -2  17         10.12         10.77         1.10 o                         
   0  -2  17         11.78         15.63         1.02 o                         
   1  -2  17          0.12          1.56         0.75 o                         
   2  -2  17          0.27          9.13         1.22 o                         
   3  -2  17         14.86         14.28         1.76 o                         
  -3  -1  17          9.60         11.90         2.67 o                         
  -2  -1  17          8.95         11.64         1.31 o                         
  -1  -1  17         71.10         69.28         2.15 o                         
   0  -1  17          3.61          4.80         0.56 o                         
   1  -1  17         29.53         32.58         1.45 o                         
   2  -1  17         23.43         20.48         1.52 o                         
   3  -1  17          8.95         12.91         1.65 o                         
  -3   0  17        313.01        267.68         6.83 o                         
  -2   0  17         32.10         39.80         1.79 o                         
  -1   0  17        221.35        274.61         4.71 o                         
   0   0  17          0.16          1.09         0.43 o                         
   1   0  17        184.48        190.01         4.17 o                         
   2   0  17         35.23         50.03         2.55 o                         
   3   0  17          9.35         13.49         1.69 o                         
   4   0  17          0.22         -1.16         2.61 o                         
  -3   1  17          7.60         32.11         2.74 o                         
  -2   1  17        339.31        286.65         6.04 o                         
  -1   1  17        443.38        408.25         6.68 o                         
   0   1  17         11.68          7.23         0.65 o                         
   1   1  17        915.93       1044.59        18.86 o                         
   2   1  17         47.18         44.33         2.81 o                         
   3   1  17        313.02        308.60         8.69 o                         
   4   1  17          2.90          3.14         1.98 o                         
  -3   2  17         97.55        173.38         6.00 o                         
  -2   2  17        418.24        378.48         9.54 o                         
  -1   2  17        497.98        524.82         9.88 o                         
   0   2  17         38.01         40.30         1.44 o                         
   1   2  17         45.52         47.41         1.67 o                         
   2   2  17          0.06          0.64         0.61 o                         
   3   2  17          0.89          2.90         1.50 o                         
   4   2  17          0.36         31.81         4.68 o                         
  -3   3  17          1.43         32.02         2.91 o                         
  -2   3  17         48.95         38.84         1.87 o                         
  -1   3  17         59.33         58.01         2.05 o                         
   0   3  17         22.49         21.46         1.24 o                         
   1   3  17        257.38        210.90         4.57 o                         
   2   3  17        131.65         97.91         2.85 o                         
   3   3  17          2.77          9.99         1.89 o                         
  -3   4  17          0.31          6.49         1.86 o                         
  -2   4  17        357.11        326.99         7.06 o                         
  -1   4  17         37.11         31.88         2.01 o                         
   0   4  17         37.92         28.94         2.03 o                         
   1   4  17          1.30         38.32         2.32 o                         
   2   4  17          0.04          2.61         0.90 o                         
   3   4  17          0.02          8.32         1.84 o                         
  -2   5  17          1.21          7.72         1.33 o                         
  -1   5  17        295.22        269.59         7.42 o                         
   0   5  17         57.58         70.33         6.94 o                         
   1   5  17          7.59          7.69         1.14 o                         
   2   5  17         20.39         21.44         1.72 o                         
   3   5  17         43.82         30.35         2.22 o                         
  -2   6  17         11.33         22.53         2.12 o                         
  -1   6  17         14.55         29.07         2.60 o                         
   0   6  17        183.97        180.04         5.67 o                         
   1   6  17        342.80        344.59         9.07 o                         
   2   6  17          5.81          4.52         1.22 o                         
  -1   7  17          8.46         10.73         1.94 o                         
   0   7  17         40.99         35.76         3.07 o                         
   1   7  17          0.05          1.39         2.14 o                         
  -1  -7  18          7.93          1.47         2.67 o                         
   0  -7  18         11.71         30.70         3.20 o                         
  -2  -6  18        120.27        146.93         5.54 o                         
  -1  -6  18        159.02        143.14         5.34 o                         
   0  -6  18         38.23         45.69         3.20 o                         
   1  -6  18         12.81         11.52         1.90 o                         
   2  -6  18          9.29          9.01         2.20 o                         
  -2  -5  18         92.69         88.58         3.28 o                         
  -1  -5  18         92.00         74.25         3.58 o                         
   0  -5  18        292.34        290.93         8.27 o                         
   1  -5  18          4.58          6.95         1.30 o                         
   2  -5  18          0.01          2.42         1.35 o                         
  -3  -4  18          9.41         12.54         1.79 o                         
  -2  -4  18         20.02         29.31         2.17 o                         
  -1  -4  18          8.13          5.29         1.14 o                         
   0  -4  18        393.59        373.34         7.61 o                         
   1  -4  18        183.04        198.19         4.81 o                         
   2  -4  18        121.53        104.40         3.49 o                         
   3  -4  18          0.53          2.53         2.18 o                         
  -3  -3  18         33.43         27.36         2.21 o                         
  -2  -3  18          0.90          0.34         1.05 o                         
  -1  -3  18         55.31         49.23         2.00 o                         
   0  -3  18         43.50         43.69         1.86 o                         
   1  -3  18         89.93         98.79         4.00 o                         
   2  -3  18        462.20        476.84         9.79 o                         
   3  -3  18         11.10         16.52         2.05 o                         
  -3  -2  18         39.62         31.08         2.36 o                         
  -2  -2  18        150.82        118.41         4.75 o                         
  -1  -2  18         66.04         57.35         2.06 o                         
   0  -2  18        399.47        408.03         9.69 o                         
   1  -2  18         99.79        102.89         2.90 o                         
   2  -2  18        560.51        549.31        10.80 o                         
   3  -2  18         63.93         79.04         3.26 o                         
  -3  -1  18         55.00         56.53         2.61 o                         
  -2  -1  18         24.89         24.97         2.27 o                         
  -1  -1  18        450.04        407.41         7.89 o                         
   0  -1  18        276.06        277.71         5.04 o                         
   1  -1  18        166.45        131.01         9.36 o                         
   2  -1  18         44.40         42.13         1.94 o                         
   3  -1  18         47.52         48.76         2.65 o                         
  -3   0  18          1.99         18.33         1.83 o                         
  -2   0  18        115.32        126.78         3.39 o                         
  -1   0  18       1491.72       1264.90        22.17 o                         
   0   0  18         72.09         78.28         1.84 o                         
   1   0  18         34.42         33.19         1.54 o                         
   2   0  18        724.62        775.28        17.84 o                         
   3   0  18          0.16          0.87         1.51 o                         
  -3   1  18          8.08         21.27         2.40 o                         
  -2   1  18       1251.44       1271.78        22.59 o                         
  -1   1  18          0.02         41.61         1.94 o                         
   0   1  18         13.36         16.73         0.94 o                         
   1   1  18          0.41          4.05         1.08 o                         
   2   1  18        387.44        403.94        10.11 o                         
   3   1  18          0.03         11.41         1.94 o                         
  -3   2  18         39.64         31.11         2.83 o                         
  -2   2  18          9.23         21.82         2.02 o                         
  -1   2  18        506.06        519.96         8.38 o                         
   0   2  18        176.07        170.17         3.76 o                         
   1   2  18         61.84         46.74         1.88 o                         
   2   2  18          2.57          7.46         1.44 o                         
   3   2  18         63.59         57.28         3.35 o                         
  -3   3  18        120.65         98.09         4.62 o                         
  -2   3  18         14.70         29.51         2.00 o                         
  -1   3  18        185.00        156.42         3.75 o                         
   0   3  18        237.55        268.67         5.50 o                         
   1   3  18        175.28        134.06         3.34 o                         
   2   3  18        320.15        315.00         6.62 o                         
   3   3  18          1.98          2.29         1.56 o                         
  -3   4  18          2.77          4.85         1.83 o                         
  -2   4  18        174.80        151.42         4.09 o                         
  -1   4  18        130.45         96.08         2.88 o                         
   0   4  18         82.59         98.36         2.72 o                         
   1   4  18         62.65         50.79         1.95 o                         
   2   4  18        132.28        119.19         3.39 o                         
   3   4  18          8.30          7.79         1.94 o                         
  -2   5  18         40.45         35.16         2.35 o                         
  -1   5  18         15.93         17.70         1.94 o                         
   0   5  18        474.27        419.54        10.40 o                         
   1   5  18         25.25         17.93         1.54 o                         
   2   5  18         45.02         42.17         3.42 o                         
   3   5  18          2.93          2.01         1.54 o                         
  -2   6  18         13.16         14.14         1.84 o                         
  -1   6  18         48.00         49.33         2.88 o                         
   0   6  18         26.30         23.94         4.68 o                         
   1   6  18        110.03        117.28         4.34 o                         
   2   6  18         27.86         30.21         2.16 o                         
  -1   7  18         87.30        105.26         9.62 o                         
   0   7  18         71.05         75.91         3.73 o                         
   1   7  18          4.08          7.61         1.65 o                         
  -2  -6  19         22.39         25.55         3.94 o                         
  -1  -6  19          1.85         24.06         2.69 o                         
   0  -6  19        151.49        146.57         5.61 o                         
   1  -6  19         40.67         45.21         2.61 o                         
  -2  -5  19          0.65          2.76         1.41 o                         
  -1  -5  19         13.90         18.25         2.41 o                         
   0  -5  19        217.00        196.91         6.38 o                         
   1  -5  19         64.50         53.95         2.51 o                         
   2  -5  19          8.97         10.59         1.76 o                         
  -3  -4  19          1.27          3.74         1.48 o                         
  -2  -4  19         36.66         26.46         2.06 o                         
  -1  -4  19        176.93        171.79         4.42 o                         
   0  -4  19         18.77         11.90         1.79 o                         
   1  -4  19         39.82         41.13         2.09 o                         
   2  -4  19         64.80         80.44         3.24 o                         
   3  -4  19          3.61          7.53         2.06 o                         
  -3  -3  19         16.09         21.96         2.18 o                         
  -2  -3  19          0.27          0.16         1.06 o                         
  -1  -3  19        365.25        326.16         6.80 o                         
   0  -3  19        122.67        114.32         3.07 o                         
   1  -3  19        595.90        610.05        11.67 o                         
   2  -3  19         20.19         57.06         3.18 o                         
   3  -3  19         82.48         74.96         3.45 o                         
  -3  -2  19         17.74         17.43         1.95 o                         
  -2  -2  19          0.99          5.20         1.18 o                         
  -1  -2  19         49.34         56.93         2.12 o                         
   0  -2  19         94.14         87.00         2.74 o                         
   1  -2  19         10.72         11.51         1.22 o                         
   2  -2  19         70.03         98.22         3.18 o                         
   3  -2  19        256.77        253.48         6.45 o                         
  -3  -1  19         39.99         45.57         2.78 o                         
  -2  -1  19         15.84         14.89         1.46 o                         
  -1  -1  19         42.28         55.73         2.02 o                         
   0  -1  19        390.94        323.44         5.49 o                         
   1  -1  19         52.57         64.08         2.63 o                         
   2  -1  19          0.33          3.42         1.02 o                         
   3  -1  19         54.73         56.93         2.90 o                         
  -3   0  19        107.30         90.51         4.09 o                         
  -2   0  19        539.59        495.63         9.72 o                         
  -1   0  19        233.10        373.04         7.41 o                         
   0   0  19        290.39        240.59         4.29 o                         
   1   0  19        544.00        555.10        10.44 o                         
   2   0  19         64.42         54.01         3.88 o                         
   3   0  19         36.10         35.66         6.28 o                         
  -3   1  19         66.07         61.10         3.43 o                         
  -2   1  19        878.10        847.09        19.29 o                         
  -1   1  19       1948.84       2024.29        34.86 o                         
   0   1  19        177.06        147.38         2.90 o                         
   1   1  19         57.91         58.15         1.85 o                         
   2   1  19         48.23         36.28         2.31 o                         
   3   1  19        175.94        162.88         5.77 o                         
  -3   2  19        128.18        122.27         4.99 o                         
  -2   2  19        171.37        135.52         4.62 o                         
  -1   2  19       1142.22       1122.01        17.14 o                         
   0   2  19        139.29        137.95         3.26 o                         
   1   2  19         59.96         61.82         2.01 o                         
   2   2  19         15.99         12.22         1.65 o                         
   3   2  19        494.26        504.93        13.00 o                         
  -3   3  19         43.72         53.26         5.75 o                         
  -2   3  19        142.48        151.68         5.05 o                         
  -1   3  19         47.59         57.06         2.05 o                         
   0   3  19        392.12        345.11         6.84 o                         
   1   3  19         19.68         28.21         2.14 o                         
   2   3  19        207.32        192.78         4.63 o                         
   3   3  19         57.59         64.01         4.94 o                         
  -3   4  19          1.89          1.72         1.83 o                         
  -2   4  19         95.34         95.36         3.18 o                         
  -1   4  19         92.94         77.82         2.60 o                         
   0   4  19         29.02         25.72         1.68 o                         
   1   4  19          0.02          0.89         1.41 o                         
   2   4  19         29.02         25.20         1.94 o                         
   3   4  19        146.26        124.47         7.49 o                         
  -2   5  19          3.58          9.23         1.49 o                         
  -1   5  19         65.66         77.05         3.30 o                         
   0   5  19        507.76        453.21        11.83 o                         
   1   5  19         20.25         19.89         2.26 o                         
   2   5  19         62.98         50.52         2.29 o                         
   3   5  19         72.87         64.61         3.78 o                         
  -1   6  19          0.65         12.07         2.01 o                         
   0   6  19          8.57         13.53         1.84 o                         
   1   6  19        239.49        213.84         9.22 o                         
   2   6  19         56.10         52.02         2.50 o                         
   0   7  19          0.46          2.96         3.07 o                         
   1   7  19          0.02          7.46         1.64 o                         
  -1  -6  20        197.83        195.05         6.90 o                         
   0  -6  20         23.29         24.30         2.91 o                         
   1  -6  20         80.55         78.33         3.26 o                         
  -2  -5  20         59.48         64.80         4.44 o                         
  -1  -5  20         41.60         43.23         3.40 o                         
   0  -5  20          2.32          7.09         1.94 o                         
   1  -5  20          0.50          4.93         1.28 o                         
   2  -5  20          1.33          0.95         1.79 o                         
  -3  -4  20         63.39         64.13         3.11 o                         
  -2  -4  20        211.48        213.40         5.50 o                         
  -1  -4  20          3.47          3.98         1.19 o                         
   0  -4  20         21.38         20.74         3.14 o                         
   1  -4  20         62.46         64.10         2.57 o                         
   2  -4  20         11.69          7.37         1.56 o                         
  -3  -3  20         26.75         22.55         2.21 o                         
  -2  -3  20         77.30         67.79         3.06 o                         
  -1  -3  20          0.34         -0.02         0.92 o                         
   0  -3  20        119.18        128.44         4.39 o                         
   1  -3  20         76.21         95.21         4.20 o                         
   2  -3  20        275.48        297.74         7.27 o                         
   3  -3  20          0.37          7.45         1.79 o                         
  -3  -2  20         26.42         22.44         3.08 o                         
  -2  -2  20         19.47         19.99         1.77 o                         
  -1  -2  20         17.92         20.83         1.55 o                         
   0  -2  20          1.55          2.18         0.81 o                         
   1  -2  20         13.66         17.49         1.43 o                         
   2  -2  20        147.35        126.11         3.77 o                         
   3  -2  20         38.67        101.62         7.80 o                         
  -3  -1  20         13.66         17.61         2.04 o                         
  -2  -1  20          0.85          1.91         1.02 o                         
  -1  -1  20          3.48          7.74         1.26 o                         
   0  -1  20         93.72        133.88         2.78 o                         
   1  -1  20        144.44        152.05         3.83 o                         
   2  -1  20         98.07         99.65         3.97 o                         
   3  -1  20         13.40         11.90         1.85 o                         
  -3   0  20         70.95         62.96         3.46 o                         
  -2   0  20        189.52        189.49         6.13 o                         
  -1   0  20        386.36        311.71         6.40 o                         
   0   0  20        351.73        389.34         7.60 o                         
   1   0  20          9.53         14.35         1.23 o                         
   2   0  20         34.50         32.90         5.01 o                         
   3   0  20          5.06          5.66         1.84 o                         
  -3   1  20         76.42         68.89         3.71 o                         
  -2   1  20        112.90        147.74         3.90 o                         
  -1   1  20       1490.93       1385.57        24.36 o                         
   0   1  20        182.70        154.84         3.07 o                         
   1   1  20         45.30         32.89         1.36 o                         
   2   1  20          7.97         15.52         1.89 o                         
   3   1  20          0.02          5.64         1.75 o                         
  -3   2  20         67.16         69.48         5.01 o                         
  -2   2  20          9.75         40.39         3.27 o                         
  -1   2  20         29.19         56.06         1.68 o                         
   0   2  20       2470.39       2605.52        44.47 o                         
   1   2  20          9.63          5.79         1.28 o                         
   2   2  20         24.53         28.69         2.54 o                         
   3   2  20          5.89         12.81         2.17 o                         
  -3   3  20         21.52         20.92         2.72 o                         
  -2   3  20          4.15          9.79         1.70 o                         
  -1   3  20         42.68         32.50         1.71 o                         
   0   3  20        205.82        226.30         4.91 o                         
   1   3  20         18.57         13.72         1.52 o                         
   2   3  20          3.38          5.35         1.46 o                         
   3   3  20          3.03          2.91         1.64 o                         
  -2   4  20          1.90         26.53         2.55 o                         
  -1   4  20         11.22         11.32         1.33 o                         
   0   4  20          7.89         15.01         1.33 o                         
   1   4  20        191.24        163.59         4.03 o                         
   2   4  20         27.31         32.76         2.08 o                         
   3   4  20          2.45          1.74         1.87 o                         
  -2   5  20         45.08         61.62         3.59 o                         
  -1   5  20        109.50         84.48         3.54 o                         
   0   5  20         18.54         40.80         4.28 o                         
   1   5  20        128.97        112.00         3.91 o                         
   2   5  20         18.11         16.76         1.64 o                         
  -1   6  20         24.90         25.84         2.55 o                         
   0   6  20          4.04         10.54         1.88 o                         
   1   6  20         35.28         35.90         2.87 o                         
   2   6  20         30.35         34.61         2.41 o                         
   0   7  20          0.20          1.67         1.51 o                         
   1   7  20         17.03         17.06         2.21 o                         
  -1  -6  21         32.71         44.59         3.73 o                         
   0  -6  21          0.04          2.89         2.12 o                         
   1  -6  21          0.00          0.75         2.00 o                         
  -2  -5  21         33.81         27.49         2.38 o                         
  -1  -5  21          6.14         10.37         2.11 o                         
   0  -5  21         71.83         76.97         7.08 o                         
   1  -5  21         90.22         94.32         3.42 o                         
   2  -5  21          0.01          1.03         1.50 o                         
  -2  -4  21         10.03          5.58         1.49 o                         
  -1  -4  21          1.19          4.28         1.73 o                         
   0  -4  21          2.07          1.20         1.41 o                         
   1  -4  21         14.09         18.77         1.78 o                         
   2  -4  21         32.79         28.41         2.30 o                         
  -3  -3  21        110.41         91.71         4.92 o                         
  -2  -3  21        187.80        170.73         7.99 o                         
  -1  -3  21          3.10          9.20         1.29 o                         
   0  -3  21         59.96         39.15         3.01 o                         
   1  -3  21        448.64        467.93         9.44 o                         
   2  -3  21          2.91          9.58         1.55 o                         
   3  -3  21          0.93          4.17         1.65 o                         
  -3  -2  21         13.18         23.94         2.31 o                         
  -2  -2  21          4.32          7.46         1.41 o                         
  -1  -2  21         68.30         44.03         2.69 o                         
   0  -2  21         13.57         13.56         1.24 o                         
   1  -2  21        558.78        597.02        11.39 o                         
   2  -2  21         52.78         75.17         3.45 o                         
   3  -2  21        824.28        828.30        16.36 o                         
  -3  -1  21          4.97          5.13         1.50 o                         
  -2  -1  21         25.32         22.20         1.78 o                         
  -1  -1  21         86.71         67.22         2.32 o                         
   0  -1  21        557.34        431.72         7.15 o                         
   1  -1  21        390.19        444.74         8.87 o                         
   2  -1  21         15.99         16.06         1.59 o                         
   3  -1  21        100.72         76.78         3.80 o                         
  -3   0  21         65.25         66.83         3.65 o                         
  -2   0  21          0.09          5.03         1.12 o                         
  -1   0  21          5.17         35.07         1.75 o                         
   0   0  21         58.08         44.01         2.19 o                         
   1   0  21        266.92        260.02         5.61 o                         
   2   0  21          6.96         10.19         1.65 o                         
   3   0  21          8.51         12.36         3.07 o                         
  -3   1  21         95.86        102.74         4.62 o                         
  -2   1  21         52.70         37.61         2.08 o                         
  -1   1  21        122.33        143.66         3.62 o                         
   0   1  21        685.08        642.58        10.19 o                         
   1   1  21         60.21         54.66         3.74 o                         
   2   1  21         80.02         68.68         5.21 o                         
   3   1  21         18.03         21.25         2.63 o                         
  -3   2  21          0.05         11.58         2.18 o                         
  -2   2  21         85.69         82.98         5.15 o                         
  -1   2  21        296.14        262.76         4.81 o                         
   1   2  21        446.73        440.93         8.53 o                         
   2   2  21        169.05        150.84        10.49 o                         
   3   2  21          0.43          2.34         1.70 o                         
  -3   3  21          9.54         15.43         2.49 o                         
  -2   3  21        220.11        207.53         6.46 o                         
  -1   3  21         83.60         86.74         3.88 o                         
   0   3  21         19.19         36.49         1.73 o                         
   1   3  21        869.51        898.04        16.33 o                         
   2   3  21         31.81         28.67         2.46 o                         
   3   3  21          2.05          5.26         1.94 o                         
  -2   4  21         63.89         57.60         3.46 o                         
  -1   4  21        166.58        158.69         4.77 o                         
   0   4  21         11.50          4.63         1.52 o                         
   1   4  21        222.16        219.96         5.98 o                         
   2   4  21        143.13        127.23         3.63 o                         
   3   4  21         25.02         25.67         2.84 o                         
  -2   5  21         58.32         70.92         3.82 o                         
  -1   5  21          6.48         12.34         1.94 o                         
   0   5  21          0.32          4.14         1.32 o                         
   1   5  21         18.07         19.01         3.09 o                         
   2   5  21         12.46         10.12         1.47 o                         
  -1   6  21         11.74         15.91         2.13 o                         
   0   6  21          6.58          5.08         1.61 o                         
   1   6  21        121.47        101.11         4.15 o                         
   2   6  21          1.30          2.28         1.14 o                         
  -1  -6  22         85.24         86.62        11.16 o                         
   0  -6  22         21.83         22.59         3.01 o                         
  -2  -5  22        274.41        298.59         7.23 o                         
  -1  -5  22         49.22         44.91         3.50 o                         
   0  -5  22         19.35         30.11         3.48 o                         
   1  -5  22         97.68         84.60         3.24 o                         
  -2  -4  22         20.32         26.22         2.23 o                         
  -1  -4  22         25.56         19.25         2.31 o                         
   0  -4  22          3.18          5.83         1.77 o                         
   1  -4  22         45.14         38.40         2.24 o                         
   2  -4  22         10.23         11.69         2.92 o                         
  -3  -3  22         99.42         98.08         3.98 o                         
  -2  -3  22          5.89         14.15         1.74 o                         
  -1  -3  22        230.18        193.78         4.95 o                         
   0  -3  22          7.60          5.56         1.56 o                         
   1  -3  22        165.61        155.44         4.20 o                         
   2  -3  22          0.74          7.63         1.61 o                         
  -3  -2  22         81.53         65.86         5.09 o                         
  -2  -2  22        126.09        111.63         4.72 o                         
  -1  -2  22         13.39         14.59         1.41 o                         
   0  -2  22        153.90        136.11         3.80 o                         
   1  -2  22        128.86        113.22         3.37 o                         
   2  -2  22        505.96        547.59        11.14 o                         
   3  -2  22        146.98        176.76         5.61 o                         
  -3  -1  22         66.65         68.47         3.42 o                         
  -2  -1  22        141.12        139.77         4.02 o                         
  -1  -1  22          6.98          7.26         1.07 o                         
   0  -1  22        191.65        281.34         5.98 o                         
   1  -1  22         24.47         41.30         2.03 o                         
   2  -1  22         65.85         60.69         2.64 o                         
   3  -1  22         67.78         79.55         4.16 o                         
  -3   0  22          6.36          8.88         2.05 o                         
  -2   0  22          0.96          3.35         1.11 o                         
  -1   0  22        354.85        293.55         6.27 o                         
   0   0  22       1488.24       1641.57        24.68 o                         
   1   0  22          4.76          6.35         1.37 o                         
   2   0  22        310.52        298.53         8.22 o                         
   3   0  22          1.14          3.36         1.84 o                         
  -3   1  22          4.05          8.54         2.07 o                         
  -2   1  22          0.84          3.32         1.13 o                         
  -1   1  22         27.45         23.83         1.64 o                         
   0   1  22          6.11         16.95         1.03 o                         
   1   1  22          8.05          5.84         1.27 o                         
   2   1  22        127.65        122.51         4.54 o                         
   3   1  22         57.37         46.85         3.54 o                         
  -3   2  22         18.80         16.76         2.57 o                         
  -2   2  22        150.86        147.09         5.15 o                         
  -1   2  22         25.30         25.80         1.72 o                         
   0   2  22       1220.62       1260.06        22.17 o                         
   1   2  22        342.78        297.54         6.20 o                         
   2   2  22          0.41          7.91         1.65 o                         
   3   2  22          0.07          3.04         1.80 o                         
  -2   3  22         35.65         32.86         2.78 o                         
  -1   3  22        266.48        253.15         5.55 o                         
   0   3  22        162.80        173.02         4.12 o                         
   1   3  22        187.18        162.18         4.02 o                         
   2   3  22        792.48        807.17        18.91 o                         
   3   3  22         30.59         25.39         2.79 o                         
  -2   4  22          6.69         13.34         2.24 o                         
  -1   4  22         27.51         38.78         2.05 o                         
   0   4  22         41.98         39.47         3.08 o                         
   1   4  22         34.26         30.28         1.87 o                         
   2   4  22        125.04        106.92         4.68 o                         
   3   4  22         16.49         18.98         3.74 o                         
  -2   5  22        133.79        123.41         5.10 o                         
  -1   5  22         21.06         14.61         1.98 o                         
   0   5  22          2.80          3.30         1.35 o                         
   1   5  22         17.59         12.14         1.43 o                         
   2   5  22          7.80          6.63         1.31 o                         
  -1   6  22        146.71        154.31        11.70 o                         
   0   6  22         24.48         52.31         5.28 o                         
   1   6  22          6.27          8.55         1.86 o                         
   0  -6  23         11.02          7.97         2.34 o                         
  -1  -5  23        248.01        254.28         8.13 o                         
   0  -5  23         52.77         58.84         3.73 o                         
   1  -5  23          1.01          8.18         2.21 o                         
  -2  -4  23          5.58          7.33         2.07 o                         
  -1  -4  23         53.53         52.08         3.45 o                         
   0  -4  23         48.21         37.89         3.61 o                         
   1  -4  23         73.62         71.28         3.32 o                         
   2  -4  23          0.11         -0.71         1.36 o                         
  -2  -3  23          4.59          7.83         1.59 o                         
  -1  -3  23          2.13         10.08         1.92 o                         
   0  -3  23          1.13          0.84         1.35 o                         
   1  -3  23         12.29         10.10         1.45 o                         
   2  -3  23          0.15          6.25         1.57 o                         
  -3  -2  23         11.01         14.84         2.10 o                         
  -2  -2  23         66.51         64.99         2.84 o                         
  -1  -2  23        515.82        529.21        10.48 o                         
   0  -2  23          1.59          2.68         1.41 o                         
   1  -2  23        145.49        171.83         4.50 o                         
   2  -2  23        544.25        570.42        14.22 o                         
   3  -2  23        183.66        164.49         5.34 o                         
  -3  -1  23         11.27         24.86         2.36 o                         
  -2  -1  23          1.22          5.96         1.35 o                         
  -1  -1  23         63.78         43.83         2.00 o                         
   0  -1  23         36.56         33.09         2.06 o                         
   1  -1  23       1537.47       1706.27        30.05 o                         
   2  -1  23         15.83         20.15         1.80 o                         
   3  -1  23        138.10        114.23         4.33 o                         
  -3   0  23          0.00          9.14         2.21 o                         
  -2   0  23         10.87          7.51         1.42 o                         
  -1   0  23         70.83         82.04         2.68 o                         
   0   0  23        281.57        278.61         5.02 o                         
   1   0  23          5.29          4.95         1.16 o                         
   2   0  23          0.25          5.31         1.56 o                         
   3   0  23         17.43         19.65         2.74 o                         
  -3   1  23          8.73          9.94         2.21 o                         
  -2   1  23         19.96         16.58         2.11 o                         
  -1   1  23         17.63         20.20         1.64 o                         
   0   1  23        311.26        287.13         5.19 o                         
   1   1  23         42.26         45.49         2.55 o                         
   2   1  23         12.05         14.24         1.98 o                         
   3   1  23          0.16          5.68         1.98 o                         
  -3   2  23         24.04         30.24         3.54 o                         
  -2   2  23        131.42        123.21         4.62 o                         
  -1   2  23         36.13         28.54         1.81 o                         
   0   2  23        215.57        204.46         6.95 o                         
   1   2  23        207.18        201.12         5.95 o                         
   2   2  23          2.13          3.04         1.54 o                         
   3   2  23        114.91        101.37         5.15 o                         
  -2   3  23         26.39         24.56         4.08 o                         
  -1   3  23        259.59        245.48         5.50 o                         
   0   3  23        282.00        226.50         5.07 o                         
   1   3  23        815.94        869.42        15.97 o                         
   2   3  23        104.81        104.59         4.25 o                         
   3   3  23         73.60         62.01         3.73 o                         
  -2   4  23          6.84         11.23         2.11 o                         
  -1   4  23         51.78         77.02         3.31 o                         
   0   4  23        254.89        199.56         5.81 o                         
   1   4  23          6.60         12.51         1.38 o                         
   2   4  23         44.72         43.24         3.26 o                         
  -1   5  23          4.99         14.73         2.03 o                         
   0   5  23         21.67         24.54         2.27 o                         
   1   5  23         68.14        102.95         4.48 o                         
   2   5  23          2.20          2.58         1.22 o                         
   0   6  23          0.95          1.08         1.80 o                         
   1   6  23         12.04         48.82         3.49 o                         
  -1  -5  24         15.56         22.29         2.88 o                         
   0  -5  24          1.27          3.34         2.81 o                         
   1  -5  24         56.43         57.60         4.28 o                         
  -2  -4  24        183.84        225.91         6.02 o                         
  -1  -4  24        166.42        154.22         5.86 o                         
   0  -4  24         30.28         46.66         3.35 o                         
   1  -4  24          8.72         15.81         2.72 o                         
   2  -4  24         10.30         13.28         1.97 o                         
  -2  -3  24         76.39         58.06         2.84 o                         
  -1  -3  24         31.26         25.29         2.74 o                         
   0  -3  24         13.10         17.78         2.31 o                         
   1  -3  24         13.06         13.67         1.60 o                         
   2  -3  24        177.88        168.03         5.02 o                         
  -2  -2  24         13.74         20.83         1.96 o                         
  -1  -2  24         10.35         10.66         1.37 o                         
   0  -2  24         42.38         29.83         3.01 o                         
   1  -2  24          2.79          4.63         1.32 o                         
   2  -2  24        293.50        327.84         9.50 o                         
  -3  -1  24          1.49          9.00         1.75 o                         
  -2  -1  24         77.62         79.88         3.07 o                         
  -1  -1  24        131.28        114.65         3.37 o                         
   0  -1  24        447.80        439.56        11.06 o                         
   1  -1  24          0.82         14.30         2.81 o                         
   2  -1  24        160.62        151.82         4.37 o                         
   3  -1  24        131.59        120.60         5.24 o                         
  -3   0  24          2.82          9.30         2.21 o                         
  -2   0  24          0.08          1.83         1.22 o                         
  -1   0  24         19.55         16.56         1.51 o                         
   0   0  24         24.62         29.04         1.83 o                         
   1   0  24         26.01         20.11         1.67 o                         
   2   0  24          0.44          3.92         1.56 o                         
   3   0  24          0.21          1.97         2.07 o                         
  -2   1  24         63.42         66.60         3.43 o                         
  -1   1  24          0.75          3.08         0.98 o                         
   0   1  24         65.04         77.99         2.88 o                         
   1   1  24        113.70         98.57         3.78 o                         
   2   1  24         44.26         44.63         2.97 o                         
   3   1  24         11.67         14.47         2.41 o                         
  -2   2  24          5.17         12.53         3.07 o                         
  -1   2  24         66.07         63.93         2.64 o                         
   0   2  24         20.77         15.03         1.44 o                         
   1   2  24         29.89         38.49         2.41 o                         
   2   2  24          4.21          5.31         1.56 o                         
   3   2  24          1.44          3.28         2.47 o                         
  -2   3  24          0.91         12.00         1.96 o                         
  -1   3  24          0.29          8.14         2.34 o                         
   0   3  24        132.58        140.23         3.68 o                         
   1   3  24          0.65          6.95         1.60 o                         
   2   3  24        188.65        163.86         5.62 o                         
  -2   4  24         26.68         27.86         2.79 o                         
  -1   4  24         22.80         23.24         2.21 o                         
   0   4  24         73.09         67.91         3.02 o                         
   1   4  24          0.07          3.02         0.97 o                         
   2   4  24        169.95        135.15         5.24 o                         
  -1   5  24         39.69         38.29         5.01 o                         
   0   5  24         29.36         39.18         2.98 o                         
   1   5  24         32.94         35.89         2.28 o                         
   2   5  24          0.05          8.70         1.80 o                         
   0   6  24         10.00         24.99         2.60 o                         
  -1  -5  25        466.60        524.74        31.95 o                         
   0  -5  25         80.97         83.63         4.58 o                         
   1  -5  25         21.74         23.79         4.28 o                         
  -2  -4  25          2.83          8.82         3.07 o                         
  -1  -4  25         78.43         95.10         4.68 o                         
   0  -4  25        167.23        152.86         5.81 o                         
   1  -4  25         71.70         79.95         4.81 o                         
  -2  -3  25          2.23          4.13         2.11 o                         
  -1  -3  25         42.72         41.76         3.35 o                         
   0  -3  25         95.22         88.28         8.89 o                         
   1  -3  25          4.07          3.41         1.29 o                         
   2  -3  25         49.76         52.50         2.97 o                         
  -2  -2  25        323.94        304.30         7.11 o                         
  -1  -2  25         19.65         18.28         2.36 o                         
   0  -2  25         59.41         48.48         3.01 o                         
   1  -2  25         88.90         95.92         3.32 o                         
   2  -2  25         36.66         42.85         7.58 o                         
  -2  -1  25        197.04        196.26         5.27 o                         
  -1  -1  25          5.57          8.37         1.35 o                         
   0  -1  25         19.54         21.45         2.27 o                         
   1  -1  25         15.54         25.79         2.02 o                         
   2  -1  25          7.49         13.61         1.76 o                         
  -2   0  25          0.31          5.86         1.43 o                         
  -1   0  25         48.38         56.43         2.36 o                         
   0   0  25         24.14         17.63         1.59 o                         
   1   0  25        338.80        323.50         7.52 o                         
   2   0  25         19.05         27.03         4.01 o                         
   3   0  25        109.03         94.92         4.82 o                         
  -2   1  25        139.39        134.96         5.04 o                         
  -1   1  25         39.46         36.93         2.00 o                         
   0   1  25          0.72          1.63         0.79 o                         
   1   1  25        523.51        580.06        13.94 o                         
   2   1  25         55.95         49.51         3.17 o                         
   3   1  25         55.37         63.12         4.05 o                         
  -2   2  25         10.09         20.93         2.81 o                         
  -1   2  25         29.04         29.40         1.92 o                         
   0   2  25          0.02          0.89         0.73 o                         
   1   2  25         76.35         61.62         3.07 o                         
   2   2  25        100.18         74.77         3.69 o                         
  -2   3  25        136.67        134.47         5.15 o                         
  -1   3  25          6.96         11.93         1.79 o                         
   0   3  25         29.40         32.70         1.85 o                         
   1   3  25        121.91        140.40         4.87 o                         
   2   3  25         31.60         33.36         3.21 o                         
  -1   4  25          2.57          2.39         1.47 o                         
   0   4  25          6.82          4.63         1.37 o                         
   1   4  25         33.69         29.58         2.01 o                         
   2   4  25          5.32          7.95         1.79 o                         
  -1   5  25         60.32         71.60         3.54 o                         
   0   5  25          6.86          6.15         1.54 o                         
   1   5  25          6.56         20.44         2.26 o                         
   0  -5  26         93.79         87.00         5.55 o                         
  -1  -4  26         91.73         85.67         4.53 o                         
   0  -4  26         33.35         39.68         3.59 o                         
   1  -4  26          0.76          8.57         2.38 o                         
  -2  -3  26         28.31         27.61         2.88 o                         
  -1  -3  26          9.67          8.52         2.21 o                         
   0  -3  26         32.64         34.31         3.20 o                         
   1  -3  26         29.02         29.18         3.10 o                         
   2  -3  26         38.31         38.00         2.97 o                         
  -2  -2  26          1.18          8.41         1.57 o                         
  -1  -2  26         81.59         72.07         3.82 o                         
   0  -2  26          5.42          7.71         1.92 o                         
   1  -2  26         19.76         18.15         2.17 o                         
   2  -2  26        269.21        286.87         7.89 o                         
  -2  -1  26         15.19         34.16         3.58 o                         
  -1  -1  26        194.31        159.46         4.37 o                         
   0  -1  26          5.48          7.38         1.73 o                         
   1  -1  26          0.00          1.51         1.17 o                         
   2  -1  26        259.38        241.68         6.17 o                         
  -2   0  26         24.10         52.13         2.90 o                         
  -1   0  26          1.86          4.39         1.19 o                         
   0   0  26         53.84         53.47         4.21 o                         
   1   0  26          5.08          9.56         1.43 o                         
   2   0  26        250.94        260.25         7.95 o                         
  -2   1  26          6.56         21.25         2.51 o                         
  -1   1  26         10.84         10.52         1.43 o                         
   0   1  26         16.33         15.19         1.51 o                         
   1   1  26         26.71         25.74         2.41 o                         
   2   1  26         10.72         14.69         2.22 o                         
  -2   2  26         41.89         49.04         4.08 o                         
  -1   2  26        100.73         82.84         2.82 o                         
   0   2  26         89.85         93.61         2.82 o                         
   1   2  26        193.88        161.58         5.34 o                         
   2   2  26        113.25        104.07         4.44 o                         
  -2   3  26          1.45          9.99         2.05 o                         
  -1   3  26        101.49         94.36         3.87 o                         
   0   3  26          0.20          0.78         0.90 o                         
   1   3  26        244.02        186.15         5.86 o                         
   2   3  26        356.45        354.52         9.92 o                         
  -1   4  26         36.76         36.89         4.34 o                         
   0   4  26         43.99         47.37         2.78 o                         
   1   4  26         59.07         55.10         2.44 o                         
   2   4  26        189.75        198.83         6.62 o                         
   0   5  26          6.99         10.17         1.83 o                         
   1   5  26         38.77         40.12         5.21 o                         
  -1  -4  27         92.86        121.06         5.55 o                         
   0  -4  27         71.35         70.56         4.23 o                         
   1  -4  27         42.15         44.30         3.87 o                         
  -1  -3  27          4.49         15.01         3.68 o                         
   0  -3  27         16.42         14.03         2.45 o                         
   1  -3  27          1.72         -0.18         1.86 o                         
  -2  -2  27          0.01          0.98         1.43 o                         
  -1  -2  27          1.83         18.37         2.53 o                         
   0  -2  27         86.16         82.04         4.06 o                         
   1  -2  27         77.58         79.58         3.83 o                         
   2  -2  27          0.77          9.80         1.86 o                         
  -2  -1  27         16.11         16.53         1.95 o                         
  -1  -1  27         18.67         34.67         3.11 o                         
   0  -1  27        165.82        150.17         5.39 o                         
   1  -1  27          7.98          5.01         1.42 o                         
   2  -1  27          0.43          4.16         1.51 o                         
  -2   0  27        268.24        268.99         8.46 o                         
  -1   0  27         99.87        116.28         3.65 o                         
   0   0  27         33.72         32.10         2.69 o                         
   1   0  27          0.50          2.05         1.18 o                         
   2   0  27         17.21         17.23         2.36 o                         
  -2   1  27        187.26        191.15         6.46 o                         
  -1   1  27          0.45          2.43         1.13 o                         
   0   1  27         86.20         82.92         3.64 o                         
   1   1  27         18.50         24.70         3.01 o                         
   2   1  27         14.40         11.29         2.07 o                         
  -2   2  27         20.64         18.36         2.44 o                         
  -1   2  27          5.83         22.50         2.24 o                         
   0   2  27         21.12         14.93         1.38 o                         
   1   2  27        140.13        128.19         4.75 o                         
   2   2  27          0.01          2.97         1.64 o                         
  -1   3  27         31.01         43.10         3.07 o                         
   0   3  27          1.73          2.50         1.00 o                         
   1   3  27         73.32         69.97         4.34 o                         
   2   3  27          0.03          7.22         1.75 o                         
  -1   4  27          7.96          8.82         2.41 o                         
   0   4  27         11.25         11.34         1.79 o                         
   1   4  27         33.96         30.25         2.74 o                         
   0   5  27          0.17          1.17         1.46 o                         
   0  -4  28        220.64        249.01        12.23 o                         
  -1  -3  28         74.04         64.50         4.07 o                         
   0  -3  28         85.77         82.24         4.45 o                         
   1  -3  28         53.13         58.38         4.08 o                         
  -1  -2  28        111.05         95.79         6.35 o                         
   0  -2  28         89.78        102.38         4.63 o                         
   1  -2  28         11.80         14.07         1.97 o                         
   2  -2  28         10.53         14.30         2.11 o                         
  -2  -1  28         29.45         47.84         2.86 o                         
  -1  -1  28         31.15         29.13         3.12 o                         
   0  -1  28         33.95         36.75         3.17 o                         
   1  -1  28         26.84         24.69         2.10 o                         
   2  -1  28         35.85         35.76         3.48 o                         
  -2   0  28         84.93        100.70         4.14 o                         
  -1   0  28        194.08        200.93         5.32 o                         
   0   0  28         43.76         46.15         3.11 o                         
   1   0  28         19.91         19.20         1.87 o                         
   2   0  28          3.24          5.56         1.94 o                         
  -2   1  28        145.45        149.71         5.71 o                         
  -1   1  28         74.35         85.89         3.58 o                         
   0   1  28        117.68        114.62         7.02 o                         
   1   1  28         27.54         27.82         2.55 o                         
   2   1  28          9.91          8.81         2.47 o                         
  -1   2  28        234.78        219.75         6.61 o                         
   0   2  28          1.77          3.88         1.42 o                         
   1   2  28          9.88         14.26         1.98 o                         
   2   2  28         24.20         19.76         2.55 o                         
  -1   3  28         17.71         29.36         3.54 o                         
   0   3  28         12.85         11.22         1.43 o                         
   1   3  28          2.10          6.67         1.69 o                         
   2   3  28        185.68        170.95         6.19 o                         
  -1   4  28          0.10          8.42         2.41 o                         
   0   4  28          2.48          9.09         1.79 o                         
   1   4  28         15.56         14.34         2.05 o                         
  -1  -3  29         12.63         17.94         2.87 o                         
   0  -3  29         37.80         47.90         3.96 o                         
   1  -3  29        165.34        184.24        16.50 o                         
  -1  -2  29         95.16        108.24         5.55 o                         
   0  -2  29        222.10        195.47         6.95 o                         
   1  -2  29          0.00         13.48         3.27 o                         
  -1  -1  29         19.70         41.17         3.49 o                         
   0  -1  29          0.15          7.09         2.11 o                         
   1  -1  29         35.52         30.81         3.29 o                         
   2  -1  29         32.37         27.61         2.52 o                         
  -1   0  29        207.03        266.72        11.23 o                         
   0   0  29         32.49         30.27         2.93 o                         
   1   0  29         21.21         33.33         3.77 o                         
   2   0  29         44.40         36.66         3.21 o                         
  -1   1  29        379.35        427.24         9.05 o                         
   0   1  29          0.23          4.54         2.27 o                         
   1   1  29         22.89         27.01         2.68 o                         
   2   1  29          2.08          1.75         1.69 o                         
  -1   2  29         16.44         17.25         2.67 o                         
   0   2  29         18.32         15.10         2.94 o                         
   1   2  29          1.52          7.94         2.54 o                         
   2   2  29         69.64         65.23         5.21 o                         
  -1   3  29         21.12         43.29         3.30 o                         
   0   3  29          5.56          7.29         1.69 o                         
   1   3  29          3.44          4.73         1.69 o                         
   0   4  29          6.97          3.17         1.46 o                         
   0  -3  30        105.27        126.30         7.75 o                         
  -1  -2  30          4.29          7.20         2.24 o                         
   0  -2  30         84.42        122.23         5.51 o                         
   1  -2  30        156.93        129.70         5.70 o                         
  -1  -1  30         59.56         49.19         3.84 o                         
   0  -1  30        268.54        288.86         8.83 o                         
   1  -1  30          4.57         10.38         2.36 o                         
  -1   0  30        236.03        225.66         7.51 o                         
   0   0  30         80.01         94.12         4.39 o                         
   1   0  30        173.23        157.10         6.38 o                         
  -1   1  30         23.10         42.61         3.15 o                         
   0   1  30        115.38        119.61         4.87 o                         
   1   1  30         20.29         22.59         2.74 o                         
  -1   2  30         86.42         80.90         3.81 o                         
   0   2  30        209.53        252.21        10.83 o                         
   1   2  30          9.67         14.57         2.17 o                         
   1   3  30         33.27         35.41         2.98 o                         
   0  -2  31         18.17         17.13         2.85 o                         
  -1  -1  31          2.36          4.40         2.15 o                         
   0  -1  31         31.40         31.43         3.04 o                         
   1  -1  31        224.81        247.49        14.24 o                         
  -1   0  31         23.78         39.12         3.43 o                         
   0   0  31          2.93          9.28         2.26 o                         
   1   0  31        153.60        152.37         5.86 o                         
  -1   1  31         61.97         65.75         3.67 o                         
   0   1  31        110.60        115.43         4.87 o                         
   1   1  31          2.91         10.58         2.07 o                         
   0   2  31        158.78        170.09         5.91 o                         
   1   2  31         30.55         31.21         3.27 o                         
   0   0  32          0.51         13.60         2.40 o                         
   0   1  32        142.79        157.46        11.16 o                         
                                                                                
